# Supplementary material for: Bursaphelenchus xylophilus and B. mucronatus secretomes: a comparative proteomic analysis
Source: Sci Rep. 2016 Dec 12;6:39007. doi: 10.1038/srep39007 (PMC5150578; doi:10.1038/srep39007)
Supplement: Supplementary Dataset 1 [file srep39007-s2.xls]

## Sheet: Table S1a
Bursaphelenchus xylophilus and B. mucronatus secretomes: a comparative proteomic analysis
Joana M.S. Cardoso, Sandra I. Anjo, Luís Fonseca, Conceição Egas, Bruno Manadas, Isabel Abrantes
Tabe S1 - Protein identification using the genomic database. Positive identifications were considered for proteins that met a 5% local FDR analysis. a) Proteins identified in pine extract (PE) condition. b) Proteins identified in Bursaphelenchus xylophilus secretome (BxPE). c) Proteins identified in B. mucronatus secretome (BmPE).
N	Unused	Total	%Cov	%Cov(50)	%Cov(95)	Accession	Name	Species	Peptides(95%)
3	2.01	2.01	18.35	2.66	2.66	BXY_0322900.1	transcript_id=BXY_0322900.1 gene_id=BXY_0322900	322900	1
4	2	2	3.187	3.187	3.187	BXY_1426400.1	transcript_id=BXY_1426400.1 gene_id=BXY_1426400	1.4264e+06	1

## Sheet: Table S1b
Bursaphelenchus xylophilus and B. mucronatus secretomes: a comparative proteomic analysis
Joana M.S. Cardoso, Sandra I. Anjo, Luís Fonseca, Conceição Egas, Bruno Manadas, Isabel Abrantes
Tabe S1 - Protein identification using the genomic database. Positive identifications were considered for proteins that met a 5% local FDR analysis. a) Proteins identified in pine extract (PE) condition. b) Proteins identified in Bursaphelenchus xylophilus secretome (BxPE). c) Proteins identified in B. mucronatus secretome (BmPE).
N	Unused	Total	%Cov	%Cov(50)	%Cov(95)	Accession	Name	Species	Peptides(95%)
1	112.16	112.16	20.2	16.98	13.2	BXY_0955000.1	transcript_id=BXY_0955000.1 gene_id=BXY_0955000	955000	47
4	61.04	61.04	13.5	11.3	9.757	BXY_1623900.1	transcript_id=BXY_1623900.1 gene_id=BXY_1623900	1.6239e+06	33
5	53.08	53.07	55.79	54.99	45.14	BXY_1076200.1	transcript_id=BXY_1076200.1 gene_id=BXY_1076200	1.0762e+06	26
6	49.9	49.9	29.04	27.5	22.63	BXY_0363400.1	transcript_id=BXY_0363400.1 gene_id=BXY_0363400	363400	25
7	47.12	47.12	67.02	63.12	58.33	BXY_1142100.1	transcript_id=BXY_1142100.1 gene_id=BXY_1142100	1.1421e+06	23
8	46.96	46.98	11.35	9.576	8.846	BXY_1186900.1	transcript_id=BXY_1186900.1 gene_id=BXY_1186900	1.1869e+06	28
9	43.69	43.69	46.81	43.18	37.67	BXY_1536500.1	transcript_id=BXY_1536500.1 gene_id=BXY_1536500	1.5365e+06	21
10	39.16	39.16	67.51	67.51	64.52	BXY_1599500.1	transcript_id=BXY_1599500.1 gene_id=BXY_1599500	1.5995e+06	21
11	37.17	37.17	67.24	64.96	64.96	BXY_1538800.1	transcript_id=BXY_1538800.1 gene_id=BXY_1538800	1.5388e+06	20
12	36.87	36.88	43.74	39.48	34.97	BXY_0421500.1	transcript_id=BXY_0421500.1 gene_id=BXY_0421500	421500	19
13	36.33	36.41	57.31	50.1	40.68	BXY_1542200.1	transcript_id=BXY_1542200.1 gene_id=BXY_1542200	1.5422e+06	19
14	34.8	34.8	61.65	60.68	55.58	BXY_1703500.1	transcript_id=BXY_1703500.1 gene_id=BXY_1703500	1.7035e+06	21
15	33.47	33.46	41.37	32.33	28.36	BXY_1048900.1	transcript_id=BXY_1048900.1 gene_id=BXY_1048900	1.0489e+06	17
16	33.27	33.28	42.43	34.95	32.76	BXY_0472200.1	transcript_id=BXY_0472200.1 gene_id=BXY_0472200	472200	17
17	32.07	32.11	18.45	15.58	10.1	BXY_0912300.1	transcript_id=BXY_0912300.1 gene_id=BXY_0912300	912300	14
18	30.86	30.88	36.04	30.97	26.46	BXY_1521100.1	transcript_id=BXY_1521100.1 gene_id=BXY_1521100	1.5211e+06	15
19	30.85	30.89	26.97	26.15	20.14	BXY_0378600.1	transcript_id=BXY_0378600.1 gene_id=BXY_0378600	378600	15
20	30.05	30.08	63.66	61.48	58.74	BXY_0663100.1	transcript_id=BXY_0663100.1 gene_id=BXY_0663100	663100	14
21	29.41	29.48	34.87	31.18	29.46	BXY_0014800.1	transcript_id=BXY_0014800.1 gene_id=BXY_0014800	14800.1	15
22	27.94	27.94	23.94	20.85	17.23	BXY_1014500.1	transcript_id=BXY_1014500.1 gene_id=BXY_1014500	1.0145e+06	14
23	27.12	27.12	40.5	38.94	34.27	BXY_0013600.1	transcript_id=BXY_0013600.1 gene_id=BXY_0013600	13600.1	15
24	26.8	26.82	36.57	36.57	35.05	BXY_1248700.1	transcript_id=BXY_1248700.1 gene_id=BXY_1248700	1.2487e+06	14
25	26.09	26.12	16.08	11.87	8.434	BXY_0209200.1	transcript_id=BXY_0209200.1 gene_id=BXY_0209200	209200	14
26	25.92	25.94	64.63	63.03	48.94	BXY_0322900.1	transcript_id=BXY_0322900.1 gene_id=BXY_0322900	322900	12
27	24.87	24.93	26.18	23.35	16.39	BXY_0702000.1	transcript_id=BXY_0702000.1 gene_id=BXY_0702000	702000	11
28	24.64	24.66	40.55	37.62	33.06	BXY_0138400.1	transcript_id=BXY_0138400.1 gene_id=BXY_0138400	138400	13
29	24.14	24.16	28.87	20.18	16.56	BXY_0161000.1	transcript_id=BXY_0161000.1 gene_id=BXY_0161000	161000	12
30	24.11	24.13	38.64	37.59	30.24	BXY_1725900.1	transcript_id=BXY_1725900.1 gene_id=BXY_1725900	1.7259e+06	12
31	23.99	24.02	50.27	47.58	44.35	BXY_1310700.1	transcript_id=BXY_1310700.1 gene_id=BXY_1310700	1.3107e+06	23
32	22.86	22.92	23.87	22.1	20.05	BXY_1014200.1	transcript_id=BXY_1014200.1 gene_id=BXY_1014200	1.0142e+06	11
33	22.54	22.69	27.72	24.86	21.33	BXY_0477800.1	transcript_id=BXY_0477800.1 gene_id=BXY_0477800	477800	12
34	22.48	23.03	23.96	20.9	14.44	BXY_0109900.1	transcript_id=BXY_0109900.1 gene_id=BXY_0109900	109900	9
35	21.87	21.87	53.37	52.81	49.44	BXY_0795500.1	transcript_id=BXY_0795500.1 gene_id=BXY_0795500	795500	11
36	21.63	21.66	34.54	31.25	26.48	BXY_0408100.1	transcript_id=BXY_0408100.1 gene_id=BXY_0408100	408100	13
37	20.64	20.66	49.14	49.14	40.09	BXY_1749900.1	transcript_id=BXY_1749900.1 gene_id=BXY_1749900	1.7499e+06	10
38	20.34	20.34	57.82	43.66	40.41	BXY_0866900.1	transcript_id=BXY_0866900.1 gene_id=BXY_0866900	866900	13
39	20.08	20.1	45.3	45.3	45.3	BXY_0681700.1	transcript_id=BXY_0681700.1 gene_id=BXY_0681700	681700	10
40	19.51	19.56	53.87	48.07	37.57	BXY_1561100.1	transcript_id=BXY_1561100.1 gene_id=BXY_1561100	1.5611e+06	10
41	18.8	18.81	41.77	38.92	38.61	BXY_0906600.1	transcript_id=BXY_0906600.1 gene_id=BXY_0906600	906600	10
42	18.53	18.61	45.1	35.54	28.68	BXY_1404200.1	transcript_id=BXY_1404200.1 gene_id=BXY_1404200	1.4042e+06	8
43	18.46	18.53	13.68	11.06	8.445	BXY_1141200.1	transcript_id=BXY_1141200.1 gene_id=BXY_1141200	1.1412e+06	9
44	18.19	18.22	39.8	36.36	31.45	BXY_0707300.1	transcript_id=BXY_0707300.1 gene_id=BXY_0707300	707300	11
45	18.08	18.2	44.8	42.57	35.15	BXY_1735200.1	transcript_id=BXY_1735200.1 gene_id=BXY_1735200	1.7352e+06	9
46	18	18	67.82	67.24	67.24	BXY_1769700.1	transcript_id=BXY_1769700.1 gene_id=BXY_1769700	1.7697e+06	9
47	17.69	17.74	52.72	52.72	50	BXY_0812200.1	transcript_id=BXY_0812200.1 gene_id=BXY_0812200	812200	9
48	17.57	17.67	50.69	46.56	44.63	BXY_0525200.1	transcript_id=BXY_0525200.1 gene_id=BXY_0525200	525200	9
49	17.36	17.52	39.79	39.79	27.49	BXY_1748000.1	transcript_id=BXY_1748000.1 gene_id=BXY_1748000	1.748e+06	9
50	17.25	17.28	80	80	80	BXY_0610200.1	transcript_id=BXY_0610200.1 gene_id=BXY_0610200	610200	9
51	16.89	17.04	48.06	43.58	33.13	BXY_0555900.1	transcript_id=BXY_0555900.1 gene_id=BXY_0555900	555900	9
52	16.86	16.94	65.54	65.54	57.06	BXY_1026300.1	transcript_id=BXY_1026300.1 gene_id=BXY_1026300	1.0263e+06	9
53	16.8	16.92	25.34	23.85	21.41	BXY_0478100.1	transcript_id=BXY_0478100.1 gene_id=BXY_0478100	478100	12
54	16.74	17.02	13.01	7.096	6.091	BXY_0961200.1	transcript_id=BXY_0961200.1 gene_id=BXY_0961200	961200	8
55	16.69	16.93	30.84	26.36	18.69	BXY_0996700.1	transcript_id=BXY_0996700.1 gene_id=BXY_0996700	996700	8
56	16.64	16.74	44.24	44.24	31.46	BXY_1590300.1	transcript_id=BXY_1590300.1 gene_id=BXY_1590300	1.5903e+06	7
57	16.55	16.62	44.44	44.44	33.33	BXY_0035000.1	transcript_id=BXY_0035000.1 gene_id=BXY_0035000	35000.1	9
58	16.54	16.56	74.35	68.06	64.92	BXY_1701300.1	transcript_id=BXY_1701300.1 gene_id=BXY_1701300	1.7013e+06	8
59	16.44	16.5	48.32	43.62	43.62	BXY_0494700.1	transcript_id=BXY_0494700.1 gene_id=BXY_0494700	494700	9
60	16.41	16.47	38.92	35.63	34.43	BXY_0725700.1	transcript_id=BXY_0725700.1 gene_id=BXY_0725700	725700	9
61	16.13	16.15	60.64	54.79	51.06	BXY_0174200.1	transcript_id=BXY_0174200.1 gene_id=BXY_0174200	174200	8
62	15.21	15.26	16.88	13.65	11.77	BXY_0176400.1	transcript_id=BXY_0176400.1 gene_id=BXY_0176400	176400	8
63	15.14	15.18	40.64	37.85	37.85	BXY_1383400.1	transcript_id=BXY_1383400.1 gene_id=BXY_1383400	1.3834e+06	9
64	15.13	15.17	43.32	43	43	BXY_1558900.1	transcript_id=BXY_1558900.1 gene_id=BXY_1558900	1.5589e+06	8
65	14.97	15.04	22.31	20.97	18.95	BXY_0901400.1	transcript_id=BXY_0901400.1 gene_id=BXY_0901400	901400	9
66	14.92	14.93	34.11	32.56	32.56	BXY_0522500.1	transcript_id=BXY_0522500.1 gene_id=BXY_0522500	522500	7
67	14.9	14.95	50.51	43.1	38.72	BXY_0130400.1	transcript_id=BXY_0130400.1 gene_id=BXY_0130400	130400	8
68	14.84	14.92	41.22	35.92	33.06	BXY_0506900.1	transcript_id=BXY_0506900.1 gene_id=BXY_0506900	506900	8
69	14.81	14.93	14.23	12.68	7.113	BXY_1601000.1	transcript_id=BXY_1601000.1 gene_id=BXY_1601000	1.601e+06	6
70	14.8	16.43	31.15	30.6	28.96	BXY_1556200.1	transcript_id=BXY_1556200.1 gene_id=BXY_1556200	1.5562e+06	7
71	14.69	32.82	50.51	46.65	40.97	BXY_1542000.1	transcript_id=BXY_1542000.1 gene_id=BXY_1542000	1.542e+06	9
72	14.67	14.69	40.51	40.51	38.32	BXY_0103500.1	transcript_id=BXY_0103500.1 gene_id=BXY_0103500	103500	8
73	14.61	14.66	39.39	35.5	32.47	BXY_1527700.1	transcript_id=BXY_1527700.1 gene_id=BXY_1527700	1.5277e+06	7
74	14.32	14.38	42.04	42.04	40.21	BXY_1188000.1	transcript_id=BXY_1188000.1 gene_id=BXY_1188000	1.188e+06	10
75	14.22	14.39	39.45	34.33	22.81	BXY_1168000.1	transcript_id=BXY_1168000.1 gene_id=BXY_1168000	1.168e+06	7
76	14.2	14.25	32.25	31.98	29.81	BXY_0052200.1	transcript_id=BXY_0052200.1 gene_id=BXY_0052200	52200.1	7
77	14.09	14.3	30.05	23.17	17.89	BXY_0724400.1	transcript_id=BXY_0724400.1 gene_id=BXY_0724400	724400	8
78	14.02	14.19	28.21	28.21	20.51	BXY_1545000.1	transcript_id=BXY_1545000.1 gene_id=BXY_1545000	1.545e+06	8
79	14	14	51.25	51.25	38.75	BXY_1145300.1	transcript_id=BXY_1145300.1 gene_id=BXY_1145300	1.1453e+06	7
80	14	14	51.65	51.65	51.65	BXY_0419700.1	transcript_id=BXY_0419700.1 gene_id=BXY_0419700	419700	7
81	14	14	45.16	45.16	45.16	BXY_1660300.1	transcript_id=BXY_1660300.1 gene_id=BXY_1660300	1.6603e+06	7
82	13.94	14.09	55.83	50.97	48.06	BXY_0629000.1	transcript_id=BXY_0629000.1 gene_id=BXY_0629000	629000	8
83	13.74	13.94	26.36	19.33	18.28	BXY_1526100.1	transcript_id=BXY_1526100.1 gene_id=BXY_1526100	1.5261e+06	8
84	13.73	14.45	14.79	13.84	12.05	BXY_1014700.1	transcript_id=BXY_1014700.1 gene_id=BXY_1014700	1.0147e+06	8
85	13.6	13.92	27.89	25.62	20.3	BXY_0569100.1	transcript_id=BXY_0569100.1 gene_id=BXY_0569100	569100	9
86	13.45	13.54	38.55	35.64	30.55	BXY_0580200.1	transcript_id=BXY_0580200.1 gene_id=BXY_0580200	580200	7
87	13.43	13.6	33.21	32.84	30.22	BXY_0804700.1	transcript_id=BXY_0804700.1 gene_id=BXY_0804700	804700	7
88	13.32	13.46	53.88	53.4	44.17	BXY_0189300.1	transcript_id=BXY_0189300.1 gene_id=BXY_0189300	189300	6
89	13.26	13.35	14.99	11.79	10.93	BXY_1754300.1	transcript_id=BXY_1754300.1 gene_id=BXY_1754300	1.7543e+06	6
90	13.16	13.47	4.681	2.748	2.096	BXY_1532700.1	transcript_id=BXY_1532700.1 gene_id=BXY_1532700	1.5327e+06	7
91	13.15	13.33	26.72	23.28	17.4	BXY_0833500.1	transcript_id=BXY_0833500.1 gene_id=BXY_0833500	833500	6
92	13.11	13.27	44	34.4	24.8	BXY_0753300.1	transcript_id=BXY_0753300.1 gene_id=BXY_0753300	753300	6
93	13.05	13.28	26.64	21.58	18.95	BXY_1657400.1	transcript_id=BXY_1657400.1 gene_id=BXY_1657400	1.6574e+06	7
94	12.88	13	48.3	48.3	44.32	BXY_1577700.1	transcript_id=BXY_1577700.1 gene_id=BXY_1577700	1.5777e+06	7
94	0	13	66.93	66.93	61.42	BXY_0070300.1	transcript_id=BXY_0070300.1 gene_id=BXY_0070300	70300.1	7
95	12.71	12.77	69.23	62.02	47.6	BXY_0843100.1	transcript_id=BXY_0843100.1 gene_id=BXY_0843100	843100	6
96	12.64	12.82	32.29	32.29	30	BXY_0828700.1	transcript_id=BXY_0828700.1 gene_id=BXY_0828700	828700	9
97	12.52	12.57	31.2	24.49	22.74	BXY_0192700.1	transcript_id=BXY_0192700.1 gene_id=BXY_0192700	192700	7
98	12.4	12.46	51.32	44.97	41.27	BXY_0197100.1	transcript_id=BXY_0197100.1 gene_id=BXY_0197100	197100	6
99	12.39	12.47	61.99	51.46	43.27	BXY_0161100.1	transcript_id=BXY_0161100.1 gene_id=BXY_0161100	161100	6
100	12.37	12.39	31.52	27.88	21.82	BXY_0718200.1	transcript_id=BXY_0718200.1 gene_id=BXY_0718200	718200	6
101	12.23	12.33	16.75	15.7	15.7	BXY_1650900.1	transcript_id=BXY_1650900.1 gene_id=BXY_1650900	1.6509e+06	6
102	12.02	12.11	21.75	21.75	21.75	BXY_1559200.1	transcript_id=BXY_1559200.1 gene_id=BXY_1559200	1.5592e+06	7
103	11.91	12	53.04	49.17	44.75	BXY_0294800.1	transcript_id=BXY_0294800.1 gene_id=BXY_0294800	294800	7
104	11.83	11.89	37.85	37.85	30.84	BXY_0844700.1	transcript_id=BXY_0844700.1 gene_id=BXY_0844700	844700	6
105	11.82	11.85	16.38	16.38	16.38	BXY_0829900.1	transcript_id=BXY_0829900.1 gene_id=BXY_0829900	829900	6
106	11.81	11.9	27.85	24.56	19.75	BXY_0780800.1	transcript_id=BXY_0780800.1 gene_id=BXY_0780800	780800	6
107	11.57	11.62	59.02	52.2	48.78	BXY_0730200.1	transcript_id=BXY_0730200.1 gene_id=BXY_0730200	730200	6
108	11.55	11.66	43.77	37.72	27.76	BXY_0665500.1	transcript_id=BXY_0665500.1 gene_id=BXY_0665500	665500	6
109	11.27	11.32	39.8	29.35	29.35	BXY_0661300.1	transcript_id=BXY_0661300.1 gene_id=BXY_0661300	661300	6
110	10.94	11	60.28	48.94	44.68	BXY_1678700.1	transcript_id=BXY_1678700.1 gene_id=BXY_1678700	1.6787e+06	6
111	10.91	10.98	18.96	13.57	13.57	BXY_0951300.1	transcript_id=BXY_0951300.1 gene_id=BXY_0951300	951300	7
112	10.73	10.76	47.78	47.78	39.44	BXY_1624700.1	transcript_id=BXY_1624700.1 gene_id=BXY_1624700	1.6247e+06	6
113	10.56	10.65	23.4	23.4	16.01	BXY_0732200.1	transcript_id=BXY_0732200.1 gene_id=BXY_0732200	732200	5
114	10.42	10.52	20.83	20.83	16.16	BXY_0925000.1	transcript_id=BXY_0925000.1 gene_id=BXY_0925000	925000	5
115	10.42	10.49	33.33	28.98	25.93	BXY_0843500.1	transcript_id=BXY_0843500.1 gene_id=BXY_0843500	843500	7
116	10.38	10.42	37.77	28.78	23.38	BXY_1742600.1	transcript_id=BXY_1742600.1 gene_id=BXY_1742600	1.7426e+06	5
117	10.33	10.44	12.72	10.52	7.466	BXY_0566600.1	transcript_id=BXY_0566600.1 gene_id=BXY_0566600	566600	4
118	10.31	10.35	55.17	39.66	39.66	BXY_0778700.1	transcript_id=BXY_0778700.1 gene_id=BXY_0778700	778700	5
119	10.3	11.03	37.43	26.65	24.25	BXY_0556000.1	transcript_id=BXY_0556000.1 gene_id=BXY_0556000	556000	5
120	10.29	10.32	22.81	21.3	18.8	BXY_0410100.1	transcript_id=BXY_0410100.1 gene_id=BXY_0410100	410100	6
121	10.21	10.28	12.07	9.739	9.739	BXY_0277200.1	transcript_id=BXY_0277200.1 gene_id=BXY_0277200	277200	6
122	10.13	10.19	28.2	21.24	18.42	BXY_0535400.1	transcript_id=BXY_0535400.1 gene_id=BXY_0535400	535400	7
123	10.1	10.11	40.38	40.38	37.56	BXY_0648600.1	transcript_id=BXY_0648600.1 gene_id=BXY_0648600	648600	5
124	10	10	61.11	61.11	61.11	BXY_1432600.1	transcript_id=BXY_1432600.1 gene_id=BXY_1432600	1.4326e+06	6
125	10	10	87.61	87.61	87.61	BXY_1118500.1	transcript_id=BXY_1118500.1 gene_id=BXY_1118500	1.1185e+06	5
126	10	10	25	25	25	BXY_0208200.1	transcript_id=BXY_0208200.1 gene_id=BXY_0208200	208200	5
126	0	10	25	25	25	BXY_0208100.1	transcript_id=BXY_0208100.1 gene_id=BXY_0208100	208100	5
127	9.97	10.11	33.03	33.03	29.36	BXY_0299600.1	transcript_id=BXY_0299600.1 gene_id=BXY_0299600	299600	6
128	9.82	9.91	25.95	21.31	12.71	BXY_1642800.1	transcript_id=BXY_1642800.1 gene_id=BXY_1642800	1.6428e+06	5
129	9.68	9.75	24.92	18.02	15.32	BXY_0580100.1	transcript_id=BXY_0580100.1 gene_id=BXY_0580100	580100	5
130	9.65	9.72	29.49	22.79	22.79	BXY_0257800.1	transcript_id=BXY_0257800.1 gene_id=BXY_0257800	257800	7
131	9.63	9.79	31.63	31.63	24.92	BXY_0122100.1	transcript_id=BXY_0122100.1 gene_id=BXY_0122100	122100	5
132	9.61	9.69	22.81	22.81	20	BXY_0824600.1	transcript_id=BXY_0824600.1 gene_id=BXY_0824600	824600	5
133	9.51	9.71	38.23	35.49	26.28	BXY_0039200.1	transcript_id=BXY_0039200.1 gene_id=BXY_0039200	39200.1	5
134	9.47	9.59	31.1	31.1	31.1	BXY_1602300.1	transcript_id=BXY_1602300.1 gene_id=BXY_1602300	1.6023e+06	5
135	9.4	9.57	19.19	19.19	14.86	BXY_0259500.1	transcript_id=BXY_0259500.1 gene_id=BXY_0259500	259500	5
136	9.32	9.45	25.67	25.37	20.3	BXY_1018000.1	transcript_id=BXY_1018000.1 gene_id=BXY_1018000	1.018e+06	5
137	9.28	9.44	27.33	27.33	24.53	BXY_1742300.1	transcript_id=BXY_1742300.1 gene_id=BXY_1742300	1.7423e+06	7
138	9.19	9.43	23.2	18.98	8.963	BXY_0820600.1	transcript_id=BXY_0820600.1 gene_id=BXY_0820600	820600	4
139	9.11	9.15	47.83	39.75	39.75	BXY_1332700.1	transcript_id=BXY_1332700.1 gene_id=BXY_1332700	1.3327e+06	5
140	9.05	9.31	22.32	22.1	19.36	BXY_1122100.1	transcript_id=BXY_1122100.1 gene_id=BXY_1122100	1.1221e+06	6
141	8.84	8.94	28.48	20.85	18.61	BXY_0180900.1	transcript_id=BXY_0180900.1 gene_id=BXY_0180900	180900	4
142	8.78	8.94	16.77	16.77	12.42	BXY_0957800.1	transcript_id=BXY_0957800.1 gene_id=BXY_0957800	957800	5
143	8.74	8.88	31.2	22.01	19.22	BXY_0644000.1	transcript_id=BXY_0644000.1 gene_id=BXY_0644000	644000	5
144	8.61	13.4	26.78	24.51	12.41	BXY_0312700.1	transcript_id=BXY_0312700.1 gene_id=BXY_0312700	312700	4
145	8.57	8.61	37.13	30.54	30.54	BXY_0908800.1	transcript_id=BXY_0908800.1 gene_id=BXY_0908800	908800	5
146	8.56	8.6	43.62	43.62	43.62	BXY_1576800.1	transcript_id=BXY_1576800.1 gene_id=BXY_1576800	1.5768e+06	5
147	8.48	8.53	52.27	52.27	47.73	BXY_0894400.1	transcript_id=BXY_0894400.1 gene_id=BXY_0894400	894400	4
148	8.3	8.35	11.33	9.082	6.152	BXY_1112900.1	transcript_id=BXY_1112900.1 gene_id=BXY_1112900	1.1129e+06	4
149	8.2	8.25	18.6	18.6	16.28	BXY_0542900.1	transcript_id=BXY_0542900.1 gene_id=BXY_0542900	542900	4
150	8.14	8.14	31.79	27.18	22.05	BXY_0186100.1	transcript_id=BXY_0186100.1 gene_id=BXY_0186100	186100	4
151	8.13	8.13	38	38	32.67	BXY_0284900.1	transcript_id=BXY_0284900.1 gene_id=BXY_0284900	284900	4
152	8.12	8.16	47.87	47.87	43.09	BXY_0802100.1	transcript_id=BXY_0802100.1 gene_id=BXY_0802100	802100	5
153	8.08	8.18	33.59	30.47	25.78	BXY_1239800.1	transcript_id=BXY_1239800.1 gene_id=BXY_1239800	1.2398e+06	5
154	8.03	8.11	43.5	43.5	39.55	BXY_0910400.1	transcript_id=BXY_0910400.1 gene_id=BXY_0910400	910400	5
155	8.02	8.07	23.77	22.87	16.59	BXY_0005000.1	transcript_id=BXY_0005000.1 gene_id=BXY_0005000	5000.1	4
156	7.96	8	32.5	32.5	27	BXY_1579500.1	transcript_id=BXY_1579500.1 gene_id=BXY_1579500	1.5795e+06	4
157	7.95	7.99	25.19	22.09	19.38	BXY_0872800.1	transcript_id=BXY_0872800.1 gene_id=BXY_0872800	872800	4
158	7.9	10.03	66.87	66.87	49.38	BXY_1144800.1	transcript_id=BXY_1144800.1 gene_id=BXY_1144800	1.1448e+06	4
159	7.75	7.85	15.08	15.08	10.9	BXY_1709000.1	transcript_id=BXY_1709000.1 gene_id=BXY_1709000	1.709e+06	4
160	7.7	7.75	21.38	21.38	21.38	BXY_1052500.1	transcript_id=BXY_1052500.1 gene_id=BXY_1052500	1.0525e+06	4
161	7.7	7.74	8.266	8.266	8.266	BXY_1547500.1	transcript_id=BXY_1547500.1 gene_id=BXY_1547500	1.5475e+06	4
162	7.68	8.22	19.42	15.21	12.94	BXY_1765100.1	transcript_id=BXY_1765100.1 gene_id=BXY_1765100	1.7651e+06	4
163	7.57	7.62	39.86	39.86	39.86	BXY_0843800.1	transcript_id=BXY_0843800.1 gene_id=BXY_0843800	843800	4
164	7.5	7.63	13.15	13.15	13.15	BXY_0458300.1	transcript_id=BXY_0458300.1 gene_id=BXY_0458300	458300	5
165	7.44	7.51	9.344	9.344	9.344	BXY_1534300.1	transcript_id=BXY_1534300.1 gene_id=BXY_1534300	1.5343e+06	4
166	7.44	7.5	37.06	34.01	30.46	BXY_1170700.1	transcript_id=BXY_1170700.1 gene_id=BXY_1170700	1.1707e+06	4
167	7.43	7.47	36.08	36.08	36.08	BXY_0844100.1	transcript_id=BXY_0844100.1 gene_id=BXY_0844100	844100	4
168	7.37	7.49	13.33	8.385	5.031	BXY_1000200.1	transcript_id=BXY_1000200.1 gene_id=BXY_1000200	1.0002e+06	4
169	7.31	7.35	40.44	27.94	27.94	BXY_0863700.1	transcript_id=BXY_0863700.1 gene_id=BXY_0863700	863700	4
170	7.3	7.34	66.21	45.52	45.52	BXY_0753200.1	transcript_id=BXY_0753200.1 gene_id=BXY_0753200	753200	4
171	7.28	7.39	39.13	39.13	23.32	BXY_0931300.1	transcript_id=BXY_0931300.1 gene_id=BXY_0931300	931300	3
172	7.25	7.35	17.85	15.33	11.21	BXY_1414900.1	transcript_id=BXY_1414900.1 gene_id=BXY_1414900	1.4149e+06	4
173	7.17	7.42	24	21.11	11.33	BXY_0968900.1	transcript_id=BXY_0968900.1 gene_id=BXY_0968900	968900	4
174	7.1	7.16	51.06	51.06	30.5	BXY_1549300.1	transcript_id=BXY_1549300.1 gene_id=BXY_1549300	1.5493e+06	3
175	6.94	7.22	22.89	20.41	11.96	BXY_0573600.1	transcript_id=BXY_0573600.1 gene_id=BXY_0573600	573600	5
176	6.87	7	12.35	10.07	5.369	BXY_1515200.1	transcript_id=BXY_1515200.1 gene_id=BXY_1515200	1.5152e+06	3
177	6.85	6.89	35.09	35.09	35.09	BXY_1197200.1	transcript_id=BXY_1197200.1 gene_id=BXY_1197200	1.1972e+06	4
177	0	6.89	35.09	35.09	35.09	BXY_0551400.1	transcript_id=BXY_0551400.1 gene_id=BXY_0551400	551400	4
178	6.81	6.92	20.56	18.59	16.34	BXY_0173700.1	transcript_id=BXY_0173700.1 gene_id=BXY_0173700	173700	4
179	6.79	6.9	15.17	10.9	6.897	BXY_0269600.1	transcript_id=BXY_0269600.1 gene_id=BXY_0269600	269600	3
180	6.77	6.88	34.78	34.78	23.79	BXY_0037200.1	transcript_id=BXY_0037200.1 gene_id=BXY_0037200	37200.1	4
181	6.69	6.73	8.862	8.144	8.144	BXY_1549500.1	transcript_id=BXY_1549500.1 gene_id=BXY_1549500	1.5495e+06	3
182	6.67	6.71	13.53	13.53	7.339	BXY_0395300.1	transcript_id=BXY_0395300.1 gene_id=BXY_0395300	395300	3
183	6.54	6.64	35.54	28.92	22.89	BXY_0495300.1	transcript_id=BXY_0495300.1 gene_id=BXY_0495300	495300	4
184	6.51	6.62	25.26	17.54	10.18	BXY_1535700.1	transcript_id=BXY_1535700.1 gene_id=BXY_1535700	1.5357e+06	3
185	6.39	6.48	24.19	17.7	15.63	BXY_0893500.1	transcript_id=BXY_0893500.1 gene_id=BXY_0893500	893500	4
186	6.14	6.25	37.95	37.95	37.95	BXY_1427900.1	transcript_id=BXY_1427900.1 gene_id=BXY_1427900	1.4279e+06	5
187	6.11	6.17	42.86	42.86	32.86	BXY_0133400.1	transcript_id=BXY_0133400.1 gene_id=BXY_0133400	133400	3
188	6.08	7.31	28.97	21.03	15.19	BXY_1770300.1	transcript_id=BXY_1770300.1 gene_id=BXY_1770300	1.7703e+06	3
189	6.02	6.08	14.06	12.28	9.821	BXY_0440000.1	transcript_id=BXY_0440000.1 gene_id=BXY_0440000	440000	4
190	6	6	50.46	50.46	50.46	BXY_0259100.1	transcript_id=BXY_0259100.1 gene_id=BXY_0259100	259100	3
191	6	6	18.3	18.3	18.3	BXY_1678900.1	transcript_id=BXY_1678900.1 gene_id=BXY_1678900	1.6789e+06	3
192	6	6	18.18	18.18	18.18	BXY_1093500.1	transcript_id=BXY_1093500.1 gene_id=BXY_1093500	1.0935e+06	3
193	6	6	20.33	20.33	20.33	BXY_0504500.1	transcript_id=BXY_0504500.1 gene_id=BXY_0504500	504500	3
194	5.96	6.18	30.03	21.45	16.5	BXY_0023900.1	transcript_id=BXY_0023900.1 gene_id=BXY_0023900	23900.1	4
195	5.93	9.37	26.45	22.17	22.17	BXY_1188300.1	transcript_id=BXY_1188300.1 gene_id=BXY_1188300	1.1883e+06	5
196	5.92	6.01	24.29	20.48	20.48	BXY_0130800.1	transcript_id=BXY_0130800.1 gene_id=BXY_0130800	130800	4
197	5.91	5.95	50	50	42.39	BXY_0596400.1	transcript_id=BXY_0596400.1 gene_id=BXY_0596400	596400	3
198	5.91	5.94	25	20.74	20.74	BXY_1695400.1	transcript_id=BXY_1695400.1 gene_id=BXY_1695400	1.6954e+06	3
199	5.88	6.02	7.368	6.667	6.667	BXY_0608500.1	transcript_id=BXY_0608500.1 gene_id=BXY_0608500	608500	4
200	5.87	6.03	18.42	12.41	12.41	BXY_1440000.1	transcript_id=BXY_1440000.1 gene_id=BXY_1440000	1.44e+06	3
201	5.83	5.95	27.68	14.88	14.88	BXY_0788600.1	transcript_id=BXY_0788600.1 gene_id=BXY_0788600	788600	4
202	5.83	5.88	47.57	38.83	29.13	BXY_1608000.1	transcript_id=BXY_1608000.1 gene_id=BXY_1608000	1.608e+06	3
202	0	5.88	47.57	38.83	29.13	BXY_1388100.1	transcript_id=BXY_1388100.1 gene_id=BXY_1388100	1.3881e+06	3
202	0	5.88	47.57	38.83	29.13	BXY_0839700.1	transcript_id=BXY_0839700.1 gene_id=BXY_0839700	839700	3
202	0	5.88	47.57	38.83	29.13	BXY_0554900.1	transcript_id=BXY_0554900.1 gene_id=BXY_0554900	554900	3
202	0	5.88	47.57	38.83	29.13	BXY_0041500.1	transcript_id=BXY_0041500.1 gene_id=BXY_0041500	41500.1	3
203	5.8	5.82	26.28	26.28	26.28	BXY_0816900.1	transcript_id=BXY_0816900.1 gene_id=BXY_0816900	816900	3
204	5.75	5.87	19.93	15.13	12.92	BXY_0844500.1	transcript_id=BXY_0844500.1 gene_id=BXY_0844500	844500	3
205	5.7	9.9	64.34	63.57	58.14	BXY_1238600.1	transcript_id=BXY_1238600.1 gene_id=BXY_1238600	1.2386e+06	3
206	5.65	5.72	31.62	31.62	28.85	BXY_1301400.1	transcript_id=BXY_1301400.1 gene_id=BXY_1301400	1.3014e+06	4
207	5.64	5.71	19.59	16.96	14.33	BXY_0842400.1	transcript_id=BXY_0842400.1 gene_id=BXY_0842400	842400	3
208	5.6	5.68	41.18	34.56	34.56	BXY_0975900.1	transcript_id=BXY_0975900.1 gene_id=BXY_0975900	975900	3
209	5.56	5.66	31.03	31.03	18.72	BXY_0907100.1	transcript_id=BXY_0907100.1 gene_id=BXY_0907100	907100	3
210	5.54	5.61	9.07	7.71	7.71	BXY_0265600.1	transcript_id=BXY_0265600.1 gene_id=BXY_0265600	265600	3
211	5.49	5.61	15.65	15.65	15.65	BXY_0609200.1	transcript_id=BXY_0609200.1 gene_id=BXY_0609200	609200	3
212	5.47	5.61	4.278	2.139	2.139	BXY_1025500.1	transcript_id=BXY_1025500.1 gene_id=BXY_1025500	1.0255e+06	3
213	5.42	5.61	13.72	10.47	10.47	BXY_1682600.1	transcript_id=BXY_1682600.1 gene_id=BXY_1682600	1.6826e+06	4
214	5.42	5.46	14.84	12.11	12.11	BXY_0614800.1	transcript_id=BXY_0614800.1 gene_id=BXY_0614800	614800	3
215	5.35	25.34	39.56	39.08	34.22	BXY_0963400.1	transcript_id=BXY_0963400.1 gene_id=BXY_0963400	963400	4
216	5.31	7.46	18.63	18.63	16.44	BXY_1010600.1	transcript_id=BXY_1010600.1 gene_id=BXY_1010600	1.0106e+06	3
217	5.3	5.45	32.39	32.39	21.59	BXY_1150300.1	transcript_id=BXY_1150300.1 gene_id=BXY_1150300	1.1503e+06	3
218	5.29	5.34	16.47	11.14	11.14	BXY_1122200.1	transcript_id=BXY_1122200.1 gene_id=BXY_1122200	1.1222e+06	4
219	5.21	5.29	15.94	14.13	6.159	BXY_0906900.1	transcript_id=BXY_0906900.1 gene_id=BXY_0906900	906900	2
220	5.21	5.29	31.13	21.7	17.45	BXY_1414800.1	transcript_id=BXY_1414800.1 gene_id=BXY_1414800	1.4148e+06	2
221	5.19	5.29	13.14	10.39	5.49	BXY_0336700.1	transcript_id=BXY_0336700.1 gene_id=BXY_0336700	336700	2
222	5.14	5.23	50.35	44.76	30.07	BXY_1431700.1	transcript_id=BXY_1431700.1 gene_id=BXY_1431700	1.4317e+06	3
223	5.06	5.12	42.4	34.4	24.8	BXY_1244500.1	transcript_id=BXY_1244500.1 gene_id=BXY_1244500	1.2445e+06	3
224	5.05	5.11	14.45	8.768	8.768	BXY_1767700.1	transcript_id=BXY_1767700.1 gene_id=BXY_1767700	1.7677e+06	3
225	5.04	5.19	23.93	21.17	11.96	BXY_0927300.1	transcript_id=BXY_0927300.1 gene_id=BXY_0927300	927300	3
226	5.02	5.12	10.82	9.412	7.529	BXY_0765700.1	transcript_id=BXY_0765700.1 gene_id=BXY_0765700	765700	3
227	4.97	5.14	47.15	32.52	19.51	BXY_1608100.1	transcript_id=BXY_1608100.1 gene_id=BXY_1608100	1.6081e+06	2
227	0	5.14	47.15	32.52	19.51	BXY_1388000.1	transcript_id=BXY_1388000.1 gene_id=BXY_1388000	1.388e+06	2
227	0	5.14	47.15	32.52	19.51	BXY_0841500.1	transcript_id=BXY_0841500.1 gene_id=BXY_0841500	841500	2
227	0	5.14	47.15	32.52	19.51	BXY_0839600.1	transcript_id=BXY_0839600.1 gene_id=BXY_0839600	839600	2
228	4.93	5.09	29.53	23.49	23.49	BXY_0222100.1	transcript_id=BXY_0222100.1 gene_id=BXY_0222100	222100	3
229	4.92	4.99	19.91	19.91	16.2	BXY_0697800.1	transcript_id=BXY_0697800.1 gene_id=BXY_0697800	697800	3
230	4.91	4.98	18.97	18.97	15.9	BXY_0570800.1	transcript_id=BXY_0570800.1 gene_id=BXY_0570800	570800	2
231	4.9	5.05	31.13	30.46	25.83	BXY_1100000.1	transcript_id=BXY_1100000.1 gene_id=BXY_1100000	1.1e+06	3
232	4.89	5.07	9.74	8.154	5.549	BXY_1728600.1	transcript_id=BXY_1728600.1 gene_id=BXY_1728600	1.7286e+06	3
233	4.89	5.05	42.57	33.66	26.73	BXY_0148400.1	transcript_id=BXY_0148400.1 gene_id=BXY_0148400	148400	3
234	4.77	4.83	17.83	17.83	17.83	BXY_0592800.1	transcript_id=BXY_0592800.1 gene_id=BXY_0592800	592800	3
235	4.74	5.73	14.55	14.55	10.85	BXY_1121800.1	transcript_id=BXY_1121800.1 gene_id=BXY_1121800	1.1218e+06	3
236	4.66	4.78	13.39	12.97	12.97	BXY_0591800.1	transcript_id=BXY_0591800.1 gene_id=BXY_0591800	591800	3
237	4.64	4.74	18.8	18.8	9.402	BXY_0522000.1	transcript_id=BXY_0522000.1 gene_id=BXY_0522000	522000	2
238	4.58	4.68	6.53	6.53	6.53	BXY_0508400.1	transcript_id=BXY_0508400.1 gene_id=BXY_0508400	508400	3
239	4.57	4.6	21.81	21.81	18.09	BXY_0294000.1	transcript_id=BXY_0294000.1 gene_id=BXY_0294000	294000	2
240	4.55	4.59	20.72	13.15	13.15	BXY_0278700.1	transcript_id=BXY_0278700.1 gene_id=BXY_0278700	278700	3
241	4.52	4.57	44.12	37.06	24.71	BXY_0910200.1	transcript_id=BXY_0910200.1 gene_id=BXY_0910200	910200	2
242	4.51	4.54	34.48	34.48	25.52	BXY_1720400.1	transcript_id=BXY_1720400.1 gene_id=BXY_1720400	1.7204e+06	3
243	4.41	4.46	14.12	9.798	6.916	BXY_0837700.1	transcript_id=BXY_0837700.1 gene_id=BXY_0837700	837700	2
244	4.41	4.44	8.451	6.69	5.458	BXY_1717600.1	transcript_id=BXY_1717600.1 gene_id=BXY_1717600	1.7176e+06	4
245	4.35	4.39	26.13	26.13	16.58	BXY_1649000.1	transcript_id=BXY_1649000.1 gene_id=BXY_1649000	1.649e+06	2
246	4.31	4.54	43.85	28.46	18.46	BXY_0007700.1	transcript_id=BXY_0007700.1 gene_id=BXY_0007700	7700.1	2
247	4.3	4.32	8.397	5.954	4.885	BXY_0706100.1	transcript_id=BXY_0706100.1 gene_id=BXY_0706100	706100	2
248	4.3	4.32	9.019	9.019	7.162	BXY_1453600.1	transcript_id=BXY_1453600.1 gene_id=BXY_1453600	1.4536e+06	2
248	0	4.32	7.675	7.675	6.095	BXY_0074400.1	transcript_id=BXY_0074400.1 gene_id=BXY_0074400	74400.1	2
249	4.28	4.38	5.751	4.721	3.948	BXY_0537800.1	transcript_id=BXY_0537800.1 gene_id=BXY_0537800	537800	3
250	4.28	4.31	26.57	26.57	21.68	BXY_1049900.1	transcript_id=BXY_1049900.1 gene_id=BXY_1049900	1.0499e+06	2
251	4.28	4.3	15.63	12.19	9.063	BXY_0019100.1	transcript_id=BXY_0019100.1 gene_id=BXY_0019100	19100.1	2
252	4.27	4.45	9.63	9.63	4.259	BXY_0222700.1	transcript_id=BXY_0222700.1 gene_id=BXY_0222700	222700	2
253	4.25	4.28	2.844	1.82	1.422	BXY_0937400.1	transcript_id=BXY_0937400.1 gene_id=BXY_0937400	937400	2
254	4.21	4.23	20.49	20.49	17.07	BXY_0588700.1	transcript_id=BXY_0588700.1 gene_id=BXY_0588700	588700	2
255	4.19	4.29	14.42	14.42	14.42	BXY_0328800.1	transcript_id=BXY_0328800.1 gene_id=BXY_0328800	328800	3
256	4.17	4.23	15.59	9.118	6.765	BXY_1379400.1	transcript_id=BXY_1379400.1 gene_id=BXY_1379400	1.3794e+06	2
257	4.16	4.26	9.893	9.893	7.487	BXY_1111000.1	transcript_id=BXY_1111000.1 gene_id=BXY_1111000	1.111e+06	2
258	4.14	4.16	17.8	16.32	14.54	BXY_0842200.1	transcript_id=BXY_0842200.1 gene_id=BXY_0842200	842200	2
259	4.11	4.21	20.24	13.89	11.11	BXY_0248300.1	transcript_id=BXY_0248300.1 gene_id=BXY_0248300	248300	2
260	4.04	4.05	15.42	7.71	7.71	BXY_0900700.1	transcript_id=BXY_0900700.1 gene_id=BXY_0900700	900700	2
261	4.03	4.03	31.5	25.2	25.2	BXY_1607900.1	transcript_id=BXY_1607900.1 gene_id=BXY_1607900	1.6079e+06	2
261	0	4.03	31.5	25.2	25.2	BXY_1444200.1	transcript_id=BXY_1444200.1 gene_id=BXY_1444200	1.4442e+06	2
261	0	4.03	31.5	25.2	25.2	BXY_1388200.1	transcript_id=BXY_1388200.1 gene_id=BXY_1388200	1.3882e+06	2
261	0	4.03	31.5	25.2	25.2	BXY_0839800.1	transcript_id=BXY_0839800.1 gene_id=BXY_0839800	839800	2
261	0	4.03	31.5	25.2	25.2	BXY_0555000.1	transcript_id=BXY_0555000.1 gene_id=BXY_0555000	555000	2
262	4	6	10.34	10.34	10.34	BXY_1121900.1	transcript_id=BXY_1121900.1 gene_id=BXY_1121900	1.1219e+06	2
263	4	4.01	7.799	5.85	5.85	BXY_0402500.1	transcript_id=BXY_0402500.1 gene_id=BXY_0402500	402500	2
264	4	4	11.73	7.143	7.143	BXY_0413800.1	transcript_id=BXY_0413800.1 gene_id=BXY_0413800	413800	2
265	4	4	19.79	15.51	11.23	BXY_0197000.1	transcript_id=BXY_0197000.1 gene_id=BXY_0197000	197000	2
266	4	4	23.33	16	16	BXY_1547000.1	transcript_id=BXY_1547000.1 gene_id=BXY_1547000	1.547e+06	2
267	4	4	20	15.48	15.48	BXY_0911500.1	transcript_id=BXY_0911500.1 gene_id=BXY_0911500	911500	2
268	4	4	18.64	18.08	18.08	BXY_0884000.1	transcript_id=BXY_0884000.1 gene_id=BXY_0884000	884000	2
269	4	4	11.94	11.94	11.94	BXY_1467100.1	transcript_id=BXY_1467100.1 gene_id=BXY_1467100	1.4671e+06	2
270	4	4	32.69	32.69	32.69	BXY_0981700.1	transcript_id=BXY_0981700.1 gene_id=BXY_0981700	981700	2
271	3.88	4.04	30.56	23.89	11.11	BXY_0033500.1	transcript_id=BXY_0033500.1 gene_id=BXY_0033500	33500.1	2
272	3.79	3.89	11.45	11.45	11.45	BXY_0666500.1	transcript_id=BXY_0666500.1 gene_id=BXY_0666500	666500	4
273	3.79	3.89	20	20	20	BXY_0393500.1	transcript_id=BXY_0393500.1 gene_id=BXY_0393500	393500	3
274	3.76	3.88	10.99	10.99	5.191	BXY_1758800.1	transcript_id=BXY_1758800.1 gene_id=BXY_1758800	1.7588e+06	2
275	3.75	3.85	20.31	16.88	9.687	BXY_0778300.1	transcript_id=BXY_0778300.1 gene_id=BXY_0778300	778300	2
276	3.71	5.85	33.49	15.79	12.44	BXY_0629100.1	transcript_id=BXY_0629100.1 gene_id=BXY_0629100	629100	2
277	3.7	3.74	13.57	13.57	13.57	BXY_0946000.1	transcript_id=BXY_0946000.1 gene_id=BXY_0946000	946000	2
277	0	3.74	13.57	13.57	13.57	BXY_0575200.1	transcript_id=BXY_0575200.1 gene_id=BXY_0575200	575200	2
278	3.69	3.74	9.647	5.412	5.412	BXY_0801800.1	transcript_id=BXY_0801800.1 gene_id=BXY_0801800	801800	2
279	3.68	3.82	22.6	21.36	7.74	BXY_1125700.1	transcript_id=BXY_1125700.1 gene_id=BXY_1125700	1.1257e+06	2
280	3.58	3.68	6.289	5.189	2.987	BXY_0790600.1	transcript_id=BXY_0790600.1 gene_id=BXY_0790600	790600	2
281	3.53	3.61	15.77	12.31	7.308	BXY_0730000.1	transcript_id=BXY_0730000.1 gene_id=BXY_0730000	730000	2
282	3.52	3.86	19.44	19.44	11.9	BXY_0535300.1	transcript_id=BXY_0535300.1 gene_id=BXY_0535300	535300	2
283	3.51	3.61	17.62	17.62	17.62	BXY_1514200.1	transcript_id=BXY_1514200.1 gene_id=BXY_1514200	1.5142e+06	2
284	3.5	9.34	53.46	53.46	38.99	BXY_1145100.1	transcript_id=BXY_1145100.1 gene_id=BXY_1145100	1.1451e+06	2
285	3.49	3.55	17.65	17.65	12.5	BXY_0576500.1	transcript_id=BXY_0576500.1 gene_id=BXY_0576500	576500	2
286	3.48	3.53	12.13	6.213	6.213	BXY_0031000.1	transcript_id=BXY_0031000.1 gene_id=BXY_0031000	31000.1	2
287	3.47	3.6	18.52	18.52	18.52	BXY_0723800.1	transcript_id=BXY_0723800.1 gene_id=BXY_0723800	723800	2
288	3.46	3.52	8.711	4.537	4.537	BXY_1736600.1	transcript_id=BXY_1736600.1 gene_id=BXY_1736600	1.7366e+06	2
289	3.41	3.57	22.3	14.86	10.14	BXY_0630900.1	transcript_id=BXY_0630900.1 gene_id=BXY_0630900	630900	2
290	3.39	3.48	8.036	8.036	5.134	BXY_1120100.1	transcript_id=BXY_1120100.1 gene_id=BXY_1120100	1.1201e+06	2
291	3.37	3.42	8	8	8	BXY_0937900.1	transcript_id=BXY_0937900.1 gene_id=BXY_0937900	937900	2
292	3.35	3.45	7.541	4.292	2.088	BXY_0034100.1	transcript_id=BXY_0034100.1 gene_id=BXY_0034100	34100.1	2
293	3.35	3.44	12.8	12.8	8.531	BXY_0801500.1	transcript_id=BXY_0801500.1 gene_id=BXY_0801500	801500	2
294	3.32	3.44	6.443	6.443	6.443	BXY_1546700.1	transcript_id=BXY_1546700.1 gene_id=BXY_1546700	1.5467e+06	2
295	3.32	3.41	20.1	16.67	11.27	BXY_1377300.1	transcript_id=BXY_1377300.1 gene_id=BXY_1377300	1.3773e+06	2
296	3.3	3.36	16.79	16.79	16.79	BXY_1560900.1	transcript_id=BXY_1560900.1 gene_id=BXY_1560900	1.5609e+06	2
297	3.28	3.35	8.605	8.605	5.935	BXY_1111700.1	transcript_id=BXY_1111700.1 gene_id=BXY_1111700	1.1117e+06	2
298	3.21	3.29	14.08	14.08	9.859	BXY_0458700.1	transcript_id=BXY_0458700.1 gene_id=BXY_0458700	458700	2
299	3.16	3.21	11.68	11.68	11.68	BXY_0661400.1	transcript_id=BXY_0661400.1 gene_id=BXY_0661400	661400	2
300	3.11	3.2	44.29	40	21.43	BXY_0503400.1	transcript_id=BXY_0503400.1 gene_id=BXY_0503400	503400	1
301	3.09	3.23	10.76	8.009	6.407	BXY_0293700.1	transcript_id=BXY_0293700.1 gene_id=BXY_0293700	293700	2
302	3.09	3.14	13.33	13.33	13.33	BXY_0540200.1	transcript_id=BXY_0540200.1 gene_id=BXY_0540200	540200	2
303	3.08	3.23	11.46	11.46	11.46	BXY_0967200.1	transcript_id=BXY_0967200.1 gene_id=BXY_0967200	967200	3
304	3.08	3.14	9.705	6.586	5.373	BXY_0649500.1	transcript_id=BXY_0649500.1 gene_id=BXY_0649500	649500	2
305	3.05	3.15	7.735	7.735	7.735	BXY_1564300.1	transcript_id=BXY_1564300.1 gene_id=BXY_1564300	1.5643e+06	2
306	3.03	3.08	9.927	7.264	4.6	BXY_0791800.1	transcript_id=BXY_0791800.1 gene_id=BXY_0791800	791800	2
306	0	3.08	7.216	4.897	4.897	BXY_0206200.1	transcript_id=BXY_0206200.1 gene_id=BXY_0206200	206200	2
307	3	3.12	2.79	1.735	1.735	BXY_0958900.1	transcript_id=BXY_0958900.1 gene_id=BXY_0958900	958900	2
308	3	3.07	13.82	13.82	10.16	BXY_1438300.1	transcript_id=BXY_1438300.1 gene_id=BXY_1438300	1.4383e+06	2
309	2.98	3.17	6.748	5.828	4.294	BXY_0657400.1	transcript_id=BXY_0657400.1 gene_id=BXY_0657400	657400	2
310	2.97	6.86	21.61	17.24	17.24	BXY_1121700.1	transcript_id=BXY_1121700.1 gene_id=BXY_1121700	1.1217e+06	2
311	2.96	3.01	10.2	5.224	5.224	BXY_0131400.1	transcript_id=BXY_0131400.1 gene_id=BXY_0131400	131400	2
312	2.95	3	14.29	14.29	14.29	BXY_0858300.1	transcript_id=BXY_0858300.1 gene_id=BXY_0858300	858300	2
313	2.94	2.98	15.75	15.75	15.75	BXY_0537900.1	transcript_id=BXY_0537900.1 gene_id=BXY_0537900	537900	2
314	2.92	7.2	23.77	23.77	15.5	BXY_0579700.1	transcript_id=BXY_0579700.1 gene_id=BXY_0579700	579700	2
315	2.9	2.95	12.86	9.286	9.286	BXY_1691800.1	transcript_id=BXY_1691800.1 gene_id=BXY_1691800	1.6918e+06	2
316	2.89	2.96	7.809	7.809	5.793	BXY_0130500.1	transcript_id=BXY_0130500.1 gene_id=BXY_0130500	130500	1
317	2.85	3.01	8.579	8.579	4.021	BXY_1754000.1	transcript_id=BXY_1754000.1 gene_id=BXY_1754000	1.754e+06	1
318	2.85	2.9	22.58	22.58	22.58	BXY_1359600.1	transcript_id=BXY_1359600.1 gene_id=BXY_1359600	1.3596e+06	2
319	2.82	2.89	18.41	12.55	8.787	BXY_0022600.1	transcript_id=BXY_0022600.1 gene_id=BXY_0022600	22600.1	1
320	2.81	2.9	17.06	7.583	7.583	BXY_1116300.1	transcript_id=BXY_1116300.1 gene_id=BXY_1116300	1.1163e+06	2
321	2.81	2.86	8.015	7.634	7.634	BXY_0325000.1	transcript_id=BXY_0325000.1 gene_id=BXY_0325000	325000	2
322	2.8	2.87	14.51	14.51	5.181	BXY_0118900.1	transcript_id=BXY_0118900.1 gene_id=BXY_0118900	118900	1
323	2.79	2.84	26.61	18.55	18.55	BXY_1478700.1	transcript_id=BXY_1478700.1 gene_id=BXY_1478700	1.4787e+06	2
324	2.78	2.83	10.04	6.696	6.696	BXY_0719900.1	transcript_id=BXY_0719900.1 gene_id=BXY_0719900	719900	2
324	0	2.83	11.69	7.792	7.792	BXY_0425900.1	transcript_id=BXY_0425900.1 gene_id=BXY_0425900	425900	2
325	2.75	2.85	17.97	17.97	17.97	BXY_0575300.1	transcript_id=BXY_0575300.1 gene_id=BXY_0575300	575300	2
326	2.75	2.83	13.55	9.651	5.544	BXY_0073000.1	transcript_id=BXY_0073000.1 gene_id=BXY_0073000	73000.1	2
327	2.71	2.82	13.74	9.585	6.39	BXY_1669200.1	transcript_id=BXY_1669200.1 gene_id=BXY_1669200	1.6692e+06	2
328	2.7	2.89	17.59	17.59	9.548	BXY_1306200.1	transcript_id=BXY_1306200.1 gene_id=BXY_1306200	1.3062e+06	2
329	2.68	2.74	21.02	21.02	8.28	BXY_0757300.1	transcript_id=BXY_0757300.1 gene_id=BXY_0757300	757300	1
330	2.65	2.69	3.729	3.729	3.729	BXY_1636300.1	transcript_id=BXY_1636300.1 gene_id=BXY_1636300	1.6363e+06	2
331	2.63	2.69	46.15	20.33	12.09	BXY_0221400.1	transcript_id=BXY_0221400.1 gene_id=BXY_0221400	221400	1
332	2.63	2.67	3.173	3.173	3.173	BXY_0103100.1	transcript_id=BXY_0103100.1 gene_id=BXY_0103100	103100	1
333	2.62	2.74	6.918	6.918	6.918	BXY_0279800.1	transcript_id=BXY_0279800.1 gene_id=BXY_0279800	279800	2
334	2.61	4.47	8.287	7.044	5.11	BXY_0821000.1	transcript_id=BXY_0821000.1 gene_id=BXY_0821000	821000	2
335	2.6	2.66	15.2	15.2	7.353	BXY_0782300.1	transcript_id=BXY_0782300.1 gene_id=BXY_0782300	782300	1
336	2.59	2.63	7.08	5.015	5.015	BXY_0779100.1	transcript_id=BXY_0779100.1 gene_id=BXY_0779100	779100	1
337	2.57	2.77	2.278	0.7873	0.1843	BXY_0743200.1	transcript_id=BXY_0743200.1 gene_id=BXY_0743200	743200	1
338	2.57	2.62	30.3	30.3	25	BXY_1485700.1	transcript_id=BXY_1485700.1 gene_id=BXY_1485700	1.4857e+06	1
339	2.56	2.72	24.23	24.23	16.49	BXY_1606600.1	transcript_id=BXY_1606600.1 gene_id=BXY_1606600	1.6066e+06	2
340	2.56	2.6	6.266	6.266	6.266	BXY_0203300.1	transcript_id=BXY_0203300.1 gene_id=BXY_0203300	203300	1
341	2.55	2.61	29.86	25	19.44	BXY_0583800.1	transcript_id=BXY_0583800.1 gene_id=BXY_0583800	583800	2
342	2.54	2.65	48	48	42	BXY_1577000.1	transcript_id=BXY_1577000.1 gene_id=BXY_1577000	1.577e+06	3
343	2.51	21.61	45.88	41.75	38.66	BXY_1715200.1	transcript_id=BXY_1715200.1 gene_id=BXY_1715200	1.7152e+06	3
344	2.48	2.54	36.71	19.62	15.19	BXY_1299100.1	transcript_id=BXY_1299100.1 gene_id=BXY_1299100	1.2991e+06	2
345	2.47	2.6	4.778	4.323	1.479	BXY_1623600.1	transcript_id=BXY_1623600.1 gene_id=BXY_1623600	1.6236e+06	1
346	2.47	2.52	13.65	9.898	5.802	BXY_0043100.1	transcript_id=BXY_0043100.1 gene_id=BXY_0043100	43100.1	2
347	2.43	2.58	9.361	9.361	2.283	BXY_0363500.1	transcript_id=BXY_0363500.1 gene_id=BXY_0363500	363500	1
348	2.43	2.57	7.716	7.716	7.716	BXY_0700200.1	transcript_id=BXY_0700200.1 gene_id=BXY_0700200	700200	2
349	2.39	2.56	14.74	11.95	8.367	BXY_0856800.1	transcript_id=BXY_0856800.1 gene_id=BXY_0856800	856800	2
350	2.37	2.53	42.4	33.6	17.6	BXY_0610500.1	transcript_id=BXY_0610500.1 gene_id=BXY_0610500	610500	2
351	2.36	2.5	13.04	13.04	13.04	BXY_1692800.1	transcript_id=BXY_1692800.1 gene_id=BXY_1692800	1.6928e+06	2
352	2.35	2.39	11.85	6.272	3.136	BXY_0946600.1	transcript_id=BXY_0946600.1 gene_id=BXY_0946600	946600	1
353	2.32	2.53	12.56	9.031	4.626	BXY_0459500.1	transcript_id=BXY_0459500.1 gene_id=BXY_0459500	459500	2
354	2.3	2.34	5.276	5.276	5.276	BXY_0256100.1	transcript_id=BXY_0256100.1 gene_id=BXY_0256100	256100	2
355	2.29	2.45	15.4	7.071	7.071	BXY_1376000.1	transcript_id=BXY_1376000.1 gene_id=BXY_1376000	1.376e+06	2
356	2.27	2.4	4.401	4.401	4.401	BXY_0427400.1	transcript_id=BXY_0427400.1 gene_id=BXY_0427400	427400	2
357	2.26	2.43	10.56	10.56	4.29	BXY_0859500.1	transcript_id=BXY_0859500.1 gene_id=BXY_0859500	859500	1
358	2.26	2.41	8.594	5.469	5.469	BXY_0499300.1	transcript_id=BXY_0499300.1 gene_id=BXY_0499300	499300	1
359	2.26	2.3	8.123	6.723	5.042	BXY_0998300.1	transcript_id=BXY_0998300.1 gene_id=BXY_0998300	998300	1
360	2.18	2.2	18.49	18.49	10.92	BXY_0947200.1	transcript_id=BXY_0947200.1 gene_id=BXY_0947200	947200	1
361	2.15	2.18	6.647	6.647	4.834	BXY_0882600.1	transcript_id=BXY_0882600.1 gene_id=BXY_0882600	882600	1
362	2.14	2.16	17.02	7.447	4.61	BXY_0708200.1	transcript_id=BXY_0708200.1 gene_id=BXY_0708200	708200	1
363	2.13	2.15	17.67	10.84	8.032	BXY_0533100.1	transcript_id=BXY_0533100.1 gene_id=BXY_0533100	533100	1
364	2.12	2.25	16.67	16.67	16.67	BXY_0425300.1	transcript_id=BXY_0425300.1 gene_id=BXY_0425300	425300	2
365	2.12	2.14	12.24	12.24	8.163	BXY_1054200.1	transcript_id=BXY_1054200.1 gene_id=BXY_1054200	1.0542e+06	2
366	2.11	2.13	5.988	4.192	2.395	BXY_0731100.1	transcript_id=BXY_0731100.1 gene_id=BXY_0731100	731100	1
367	2.09	2.11	12.07	12.07	7.759	BXY_0569900.1	transcript_id=BXY_0569900.1 gene_id=BXY_0569900	569900	1
368	2.08	2.09	11.2	11.2	7.031	BXY_0694500.1	transcript_id=BXY_0694500.1 gene_id=BXY_0694500	694500	1
369	2.06	2.07	20.15	14.93	8.209	BXY_0661600.1	transcript_id=BXY_0661600.1 gene_id=BXY_0661600	661600	1
370	2.05	2.07	10.7	5.81	3.67	BXY_1195100.1	transcript_id=BXY_1195100.1 gene_id=BXY_1195100	1.1951e+06	1
371	2.05	2.06	9.915	7.649	4.533	BXY_0934700.1	transcript_id=BXY_0934700.1 gene_id=BXY_0934700	934700	1
372	2.05	2.06	14	10	10	BXY_1053000.1	transcript_id=BXY_1053000.1 gene_id=BXY_1053000	1.053e+06	1
373	2.04	2.04	9.375	3.125	3.125	BXY_0381200.1	transcript_id=BXY_0381200.1 gene_id=BXY_0381200	381200	1
374	2.03	2.05	11.81	9.283	9.283	BXY_0020300.1	transcript_id=BXY_0020300.1 gene_id=BXY_0020300	20300.1	1
375	2.02	2.03	6.394	3.836	3.836	BXY_1716600.1	transcript_id=BXY_1716600.1 gene_id=BXY_1716600	1.7166e+06	1
376	2.01	2.01	17.2	6.452	6.452	BXY_1742400.1	transcript_id=BXY_1742400.1 gene_id=BXY_1742400	1.7424e+06	1
377	2.01	2.01	8.841	6.707	3.659	BXY_1126200.1	transcript_id=BXY_1126200.1 gene_id=BXY_1126200	1.1262e+06	1
378	2.01	2.01	22.04	5.376	5.376	BXY_0953800.1	transcript_id=BXY_0953800.1 gene_id=BXY_0953800	953800	1
379	2.01	2.01	38.18	30.91	30.91	BXY_0467600.1	transcript_id=BXY_0467600.1 gene_id=BXY_0467600	467600	1
380	2	16.12	40.69	36.68	30.95	BXY_1267200.1	transcript_id=BXY_1267200.1 gene_id=BXY_1267200	1.2672e+06	1
381	2	13	66.93	66.93	61.42	BXY_0820100.1	transcript_id=BXY_0820100.1 gene_id=BXY_0820100	820100	1
382	2	13	66.93	66.93	61.42	BXY_0723900.1	transcript_id=BXY_0723900.1 gene_id=BXY_0723900	723900	1
382	0	13	66.93	66.93	61.42	BXY_0070300.1	transcript_id=BXY_0070300.1 gene_id=BXY_0070300	70300.1	1
383	2	13	66.93	66.93	61.42	BXY_0582800.1	transcript_id=BXY_0582800.1 gene_id=BXY_0582800	582800	1
384	2	6.79	38.28	38.28	31.25	BXY_1106300.1	transcript_id=BXY_1106300.1 gene_id=BXY_1106300	1.1063e+06	1
385	2	2.72	6.571	6.571	6.571	BXY_1017900.1	transcript_id=BXY_1017900.1 gene_id=BXY_1017900	1.0179e+06	1
386	2	2	16.02	5.859	5.859	BXY_1514400.1	transcript_id=BXY_1514400.1 gene_id=BXY_1514400	1.5144e+06	1
387	2	2	5.128	4.808	4.808	BXY_1188200.1	transcript_id=BXY_1188200.1 gene_id=BXY_1188200	1.1882e+06	2
388	2	2	11.26	5.195	5.195	BXY_1161900.1	transcript_id=BXY_1161900.1 gene_id=BXY_1161900	1.1619e+06	1
389	2	2	15.98	5.023	5.023	BXY_0915000.1	transcript_id=BXY_0915000.1 gene_id=BXY_0915000	915000	1
390	2	2	8.485	8.485	8.485	BXY_1605100.1	transcript_id=BXY_1605100.1 gene_id=BXY_1605100	1.6051e+06	1
391	2	2	7.115	4.348	4.348	BXY_1549700.1	transcript_id=BXY_1549700.1 gene_id=BXY_1549700	1.5497e+06	1
392	2	2	11.63	6.977	6.977	BXY_0605200.1	transcript_id=BXY_0605200.1 gene_id=BXY_0605200	605200	1
393	2	2	8.814	8.814	5.085	BXY_0390500.1	transcript_id=BXY_0390500.1 gene_id=BXY_0390500	390500	1
394	2	2	5.495	2.93	2.93	BXY_0331800.1	transcript_id=BXY_0331800.1 gene_id=BXY_0331800	331800	1
395	2	2	2.19	2.19	2.19	BXY_1546800.1	transcript_id=BXY_1546800.1 gene_id=BXY_1546800	1.5468e+06	1
396	2	2	1.095	1.095	1.095	BXY_1524200.1	transcript_id=BXY_1524200.1 gene_id=BXY_1524200	1.5242e+06	1
397	2	2	4.839	4.839	4.839	BXY_1512200.1	transcript_id=BXY_1512200.1 gene_id=BXY_1512200	1.5122e+06	1
398	2	2	8.403	8.403	8.403	BXY_1218400.1	transcript_id=BXY_1218400.1 gene_id=BXY_1218400	1.2184e+06	1
399	2	2	11.38	11.38	11.38	BXY_1161300.1	transcript_id=BXY_1161300.1 gene_id=BXY_1161300	1.1613e+06	1
400	2	2	4.348	4.348	4.348	BXY_1133300.1	transcript_id=BXY_1133300.1 gene_id=BXY_1133300	1.1333e+06	1
401	2	2	4.025	4.025	4.025	BXY_1107300.1	transcript_id=BXY_1107300.1 gene_id=BXY_1107300	1.1073e+06	1
402	2	2	7.101	7.101	7.101	BXY_1076400.1	transcript_id=BXY_1076400.1 gene_id=BXY_1076400	1.0764e+06	1
403	2	2	2.857	2.857	2.857	BXY_0963800.1	transcript_id=BXY_0963800.1 gene_id=BXY_0963800	963800	1
404	2	2	4.724	4.724	4.724	BXY_0947100.1	transcript_id=BXY_0947100.1 gene_id=BXY_0947100	947100	1
405	2	2	9.877	9.877	9.877	BXY_0878600.1	transcript_id=BXY_0878600.1 gene_id=BXY_0878600	878600	1
406	2	2	4.839	4.839	4.839	BXY_0767400.1	transcript_id=BXY_0767400.1 gene_id=BXY_0767400	767400	1
407	2	2	2.597	2.597	2.597	BXY_0652300.1	transcript_id=BXY_0652300.1 gene_id=BXY_0652300	652300	1
408	2	2	5.66	5.66	5.66	BXY_0625700.1	transcript_id=BXY_0625700.1 gene_id=BXY_0625700	625700	1
409	2	2	9.524	9.524	9.524	BXY_0510100.1	transcript_id=BXY_0510100.1 gene_id=BXY_0510100	510100	1
410	2	2	6.55	6.55	6.55	BXY_0497900.1	transcript_id=BXY_0497900.1 gene_id=BXY_0497900	497900	1
411	2	2	5.556	5.556	5.556	BXY_0440700.1	transcript_id=BXY_0440700.1 gene_id=BXY_0440700	440700	1
412	2	2	8.025	8.025	8.025	BXY_0321100.1	transcript_id=BXY_0321100.1 gene_id=BXY_0321100	321100	1
413	2	2	20.19	20.19	20.19	BXY_0249300.1	transcript_id=BXY_0249300.1 gene_id=BXY_0249300	249300	1
414	2	2	6.977	6.977	6.977	BXY_0154000.1	transcript_id=BXY_0154000.1 gene_id=BXY_0154000	154000	1
415	2	2	19.57	19.57	19.57	BXY_0139900.1	transcript_id=BXY_0139900.1 gene_id=BXY_0139900	139900	1
416	2	2	3.203	3.203	3.203	BXY_0080200.1	transcript_id=BXY_0080200.1 gene_id=BXY_0080200	80200.1	1
417	2	2	11.9	11.9	11.9	BXY_0024700.1	transcript_id=BXY_0024700.1 gene_id=BXY_0024700	24700.1	1
418	1.95	2.07	13.79	6.13	3.065	BXY_1714900.1	transcript_id=BXY_1714900.1 gene_id=BXY_1714900	1.7149e+06	1
419	1.93	2.07	4.175	4.175	2.657	BXY_0059500.1	transcript_id=BXY_0059500.1 gene_id=BXY_0059500	59500.1	1
420	1.86	1.96	6.358	3.083	3.083	BXY_1544300.1	transcript_id=BXY_1544300.1 gene_id=BXY_1544300	1.5443e+06	1
421	1.85	2.01	6.678	6.678	6.678	BXY_0735600.1	transcript_id=BXY_0735600.1 gene_id=BXY_0735600	735600	3
422	1.85	1.96	9.877	9.877	9.877	BXY_1463100.1	transcript_id=BXY_1463100.1 gene_id=BXY_1463100	1.4631e+06	1
422	0	1.96	8.511	8.511	8.511	BXY_1368600.1	transcript_id=BXY_1368600.1 gene_id=BXY_1368600	1.3686e+06	1
422	0	1.96	6.154	6.154	6.154	BXY_0296500.1	transcript_id=BXY_0296500.1 gene_id=BXY_0296500	296500	1
423	1.83	1.93	24.83	5.517	5.517	BXY_1000600.1	transcript_id=BXY_1000600.1 gene_id=BXY_1000600	1.0006e+06	1
424	1.8	1.98	9.185	4.405	1.031	BXY_0385900.1	transcript_id=BXY_0385900.1 gene_id=BXY_0385900	385900	1
425	1.8	1.89	34.31	14.71	14.71	BXY_0590900.1	transcript_id=BXY_0590900.1 gene_id=BXY_0590900	590900	1
426	1.79	2.05	15.43	15.43	2.286	BXY_0881900.1	transcript_id=BXY_0881900.1 gene_id=BXY_0881900	881900	1
427	1.77	1.86	25.42	25.42	25.42	BXY_1346500.1	transcript_id=BXY_1346500.1 gene_id=BXY_1346500	1.3465e+06	1
428	1.77	1.85	28.04	28.04	28.04	BXY_1510800.1	transcript_id=BXY_1510800.1 gene_id=BXY_1510800	1.5108e+06	2
429	1.77	1.85	2.695	1.348	1.348	BXY_0957300.1	transcript_id=BXY_0957300.1 gene_id=BXY_0957300	957300	1
430	1.75	1.92	41.49	30.85	30.85	BXY_0390900.1	transcript_id=BXY_0390900.1 gene_id=BXY_0390900	390900	2
431	1.68	1.79	28.49	28.49	22.67	BXY_1234200.1	transcript_id=BXY_1234200.1 gene_id=BXY_1234200	1.2342e+06	2
432	1.68	1.77	4.255	4.255	4.255	BXY_1713700.1	transcript_id=BXY_1713700.1 gene_id=BXY_1713700	1.7137e+06	1
433	1.66	1.82	9.192	7.242	2.228	BXY_0228600.1	transcript_id=BXY_0228600.1 gene_id=BXY_0228600	228600	1
434	1.66	1.77	3.17	3.17	2.017	BXY_0959000.1	transcript_id=BXY_0959000.1 gene_id=BXY_0959000	959000	1
435	1.64	1.72	10.23	10.23	10.23	BXY_1317300.1	transcript_id=BXY_1317300.1 gene_id=BXY_1317300	1.3173e+06	1
436	1.63	1.75	12.1	6.263	3.24	BXY_1041300.1	transcript_id=BXY_1041300.1 gene_id=BXY_1041300	1.0413e+06	1
437	1.57	1.66	8.308	2.769	2.769	BXY_1743800.1	transcript_id=BXY_1743800.1 gene_id=BXY_1743800	1.7438e+06	1
438	1.53	1.63	6.772	3.16	3.16	BXY_0105800.1	transcript_id=BXY_0105800.1 gene_id=BXY_0105800	105800	1
439	1.52	1.61	17.53	17.53	17.53	BXY_1144700.1	transcript_id=BXY_1144700.1 gene_id=BXY_1144700	1.1447e+06	2
440	1.51	1.6	11.18	11.18	11.18	RRRRRBXY_0994900.1	REVERSED transcript_id=BXY_0994900.1 gene_id=BXY_0994900	994900	1
441	1.5	1.68	11.27	5.367	2.147	BXY_0867200.1	transcript_id=BXY_0867200.1 gene_id=BXY_0867200	867200	1
442	1.49	1.59	5.548	3.484	0.9032	BXY_1562400.1	transcript_id=BXY_1562400.1 gene_id=BXY_1562400	1.5624e+06	1
442	0	1.57	10.6	10.6	3.226	BXY_1453700.1	transcript_id=BXY_1453700.1 gene_id=BXY_1453700	1.4537e+06	1
442	0	1.55	8	3.5	3.5	BXY_1443300.1	transcript_id=BXY_1443300.1 gene_id=BXY_1443300	1.4433e+06	1
442	0	1.54	7.447	7.447	7.447	BXY_1500100.1	transcript_id=BXY_1500100.1 gene_id=BXY_1500100	1.5001e+06	1
442	0	1.54	2.642	2.642	2.642	BXY_1172200.1	transcript_id=BXY_1172200.1 gene_id=BXY_1172200	1.1722e+06	1
442	0	1.54	3.084	3.084	3.084	BXY_1107600.1	transcript_id=BXY_1107600.1 gene_id=BXY_1107600	1.1076e+06	1
443	1.49	1.59	3.213	3.213	3.213	BXY_0848400.1	transcript_id=BXY_0848400.1 gene_id=BXY_0848400	848400	1
444	1.48	1.63	12.56	9.296	5.025	BXY_0817300.1	transcript_id=BXY_0817300.1 gene_id=BXY_0817300	817300	1
445	1.44	1.54	12.04	12.04	12.04	BXY_1279600.1	transcript_id=BXY_1279600.1 gene_id=BXY_1279600	1.2796e+06	1
446	1.4	1.48	3.143	3.143	3.143	BXY_1574400.1	transcript_id=BXY_1574400.1 gene_id=BXY_1574400	1.5744e+06	1
447	1.39	1.56	4.407	2.915	1.492	BXY_1568000.1	transcript_id=BXY_1568000.1 gene_id=BXY_1568000	1.568e+06	2
448	1.38	1.47	2.35	1.305	1.305	BXY_0359000.1	transcript_id=BXY_0359000.1 gene_id=BXY_0359000	359000	1
449	1.37	1.52	10.82	9.235	9.235	BXY_1098600.1	transcript_id=BXY_1098600.1 gene_id=BXY_1098600	1.0986e+06	2
450	1.36	1.43	11.63	11.63	11.63	BXY_1477000.1	transcript_id=BXY_1477000.1 gene_id=BXY_1477000	1.477e+06	1
451	1.31	1.39	5.392	5.392	5.392	BXY_1378500.1	transcript_id=BXY_1378500.1 gene_id=BXY_1378500	1.3785e+06	1
452	1.28	1.36	1.712	0.9132	0.9132	BXY_0393000.1	transcript_id=BXY_0393000.1 gene_id=BXY_0393000	393000	1
453	1.28	1.36	7.111	7.111	7.111	BXY_1088900.1	transcript_id=BXY_1088900.1 gene_id=BXY_1088900	1.0889e+06	1
454	1.24	1.33	14.71	10.29	5.147	BXY_1608200.1	transcript_id=BXY_1608200.1 gene_id=BXY_1608200	1.6082e+06	1
454	0	1.33	14.71	10.29	5.147	BXY_1387900.1	transcript_id=BXY_1387900.1 gene_id=BXY_1387900	1.3879e+06	1
454	0	1.33	14.71	10.29	5.147	BXY_1327900.1	transcript_id=BXY_1327900.1 gene_id=BXY_1327900	1.3279e+06	1
454	0	1.33	11.83	8.284	4.142	BXY_0839900.1	transcript_id=BXY_0839900.1 gene_id=BXY_0839900	839900	1
454	0	1.33	14.71	10.29	5.147	BXY_0554800.1	transcript_id=BXY_0554800.1 gene_id=BXY_0554800	554800	1
454	0	1.33	14.71	10.29	5.147	BXY_0150900.1	transcript_id=BXY_0150900.1 gene_id=BXY_0150900	150900	1
455	1.21	1.37	9.055	6.299	2.756	BXY_1046000.1	transcript_id=BXY_1046000.1 gene_id=BXY_1046000	1.046e+06	1
456	1.21	1.29	38.1	32.38	32.38	BXY_0609000.1	transcript_id=BXY_0609000.1 gene_id=BXY_0609000	609000	2
457	1.21	1.28	6.667	6.667	6.667	BXY_1324300.1	transcript_id=BXY_1324300.1 gene_id=BXY_1324300	1.3243e+06	1
458	1.2	1.36	8.906	8.906	2.29	BXY_0273200.1	transcript_id=BXY_0273200.1 gene_id=BXY_0273200	273200	1
459	1.2	1.35	8.078	5.85	3.203	BXY_0532600.1	transcript_id=BXY_0532600.1 gene_id=BXY_0532600	532600	2
460	1.19	1.33	25.86	25.86	25.86	BXY_0904400.1	transcript_id=BXY_0904400.1 gene_id=BXY_0904400	904400	1
461	1.19	1.27	5.263	5.263	5.263	BXY_1228700.1	transcript_id=BXY_1228700.1 gene_id=BXY_1228700	1.2287e+06	1
462	1.13	1.21	22.31	16.15	7.692	BXY_1760100.1	transcript_id=BXY_1760100.1 gene_id=BXY_1760100	1.7601e+06	1
463	1.12	1.19	6.738	4.255	4.255	BXY_0580300.1	transcript_id=BXY_0580300.1 gene_id=BXY_0580300	580300	1
464	1.11	1.22	11.11	9.179	9.179	BXY_0299900.1	transcript_id=BXY_0299900.1 gene_id=BXY_0299900	299900	1
465	1.06	1.12	8.333	8.333	8.333	BXY_0905700.1	transcript_id=BXY_0905700.1 gene_id=BXY_0905700	905700	1
466	1.05	1.16	17.14	9.143	5.143	BXY_0461600.1	transcript_id=BXY_0461600.1 gene_id=BXY_0461600	461600	1
467	1.05	1.11	2.789	2.789	2.789	BXY_0528100.1	transcript_id=BXY_0528100.1 gene_id=BXY_0528100	528100	1
468	1.04	1.1	2.398	0.999	0.999	BXY_0806700.1	transcript_id=BXY_0806700.1 gene_id=BXY_0806700	806700	1

## Sheet: Table S1c
Bursaphelenchus xylophilus and B. mucronatus secretomes: a comparative proteomic analysis
Joana M.S. Cardoso, Sandra I. Anjo, Luís Fonseca, Conceição Egas, Bruno Manadas, Isabel Abrantes
Tabe S1 - Protein identification using the genomic database. Positive identifications were considered for proteins that met a 5% local FDR analysis. a) Proteins identified in pine extract (PE). b) Proteins identified in Bursaphelenchus xylophilus secretome (BxPE). c) Proteins identified in B. mucronatus secretome (BmPE).
N	Unused	Total	%Cov	%Cov(50)	%Cov(95)	Accession	Name	Species	Peptides(95%)
3	38.03	38.02	47.82	44.12	39.37	BXY_0014800.1	transcript_id=BXY_0014800.1 gene_id=BXY_0014800	14800.1	20
4	34.55	34.54	70.51	66.82	58.06	BXY_1599500.1	transcript_id=BXY_1599500.1 gene_id=BXY_1599500	1.5995e+06	19
5	34.24	34.41	8.864	7.188	4.097	BXY_0955000.1	transcript_id=BXY_0955000.1 gene_id=BXY_0955000	955000	18
6	34.03	34.15	32.13	29.95	22.62	BXY_0161000.1	transcript_id=BXY_0161000.1 gene_id=BXY_0161000	161000	16
7	32.26	32.26	48.97	47.42	47.42	BXY_1715200.1	transcript_id=BXY_1715200.1 gene_id=BXY_1715200	1.7152e+06	26
8	30.84	31.11	36.09	33.29	28.36	BXY_1076200.1	transcript_id=BXY_1076200.1 gene_id=BXY_1076200	1.0762e+06	17
9	28.73	28.73	44.68	42.02	35.99	BXY_1142100.1	transcript_id=BXY_1142100.1 gene_id=BXY_1142100	1.1421e+06	14
10	24.77	24.77	16.73	15	10.96	BXY_0363400.1	transcript_id=BXY_0363400.1 gene_id=BXY_0363400	363400	12
11	24.51	24.52	52.42	52.42	42.74	BXY_1538800.1	transcript_id=BXY_1538800.1 gene_id=BXY_1538800	1.5388e+06	11
12	23.83	23.89	39.78	30.89	19.97	BXY_0472200.1	transcript_id=BXY_0472200.1 gene_id=BXY_0472200	472200	11
13	21.28	21.28	31.24	28.19	23.73	BXY_1542000.1	transcript_id=BXY_1542000.1 gene_id=BXY_1542000	1.542e+06	12
14	20.59	20.61	41.91	41.91	36.76	BXY_1404200.1	transcript_id=BXY_1404200.1 gene_id=BXY_1404200	1.4042e+06	12
15	19.55	19.56	60.38	57.92	47.27	BXY_0663100.1	transcript_id=BXY_0663100.1 gene_id=BXY_0663100	663100	11
16	19.23	19.35	24.97	21.91	17.31	BXY_0378600.1	transcript_id=BXY_0378600.1 gene_id=BXY_0378600	378600	11
17	18.4	18.48	52.93	45.21	38.3	BXY_0322900.1	transcript_id=BXY_0322900.1 gene_id=BXY_0322900	322900	10
18	17.56	17.61	36.23	32.07	22.46	BXY_0906900.1	transcript_id=BXY_0906900.1 gene_id=BXY_0906900	906900	9
19	16.48	16.49	12.93	11.51	8.52	BXY_1141200.1	transcript_id=BXY_1141200.1 gene_id=BXY_1141200	1.1412e+06	8
20	16.03	16.04	28.97	23.05	20.25	BXY_0013600.1	transcript_id=BXY_0013600.1 gene_id=BXY_0013600	13600.1	9
21	15.49	15.55	40.06	37.57	30.39	BXY_1561100.1	transcript_id=BXY_1561100.1 gene_id=BXY_1561100	1.5611e+06	8
22	15.23	15.24	45.7	45.7	45.7	BXY_1660300.1	transcript_id=BXY_1660300.1 gene_id=BXY_1660300	1.6603e+06	8
23	14.72	14.85	18.27	16.15	12.77	BXY_1536500.1	transcript_id=BXY_1536500.1 gene_id=BXY_1536500	1.5365e+06	7
24	14.4	14.53	7.144	5.244	1.702	BXY_1623900.1	transcript_id=BXY_1623900.1 gene_id=BXY_1623900	1.6239e+06	6
25	14.26	14.34	40.64	40.64	34.66	BXY_1383400.1	transcript_id=BXY_1383400.1 gene_id=BXY_1383400	1.3834e+06	8
26	12.88	12.88	47.83	44.27	31.23	BXY_0931300.1	transcript_id=BXY_0931300.1 gene_id=BXY_0931300	931300	7
27	12.83	12.86	43	40.96	37.88	BXY_0039200.1	transcript_id=BXY_0039200.1 gene_id=BXY_0039200	39200.1	7
28	12.82	12.83	46.4	36	29.6	BXY_0753300.1	transcript_id=BXY_0753300.1 gene_id=BXY_0753300	753300	7
29	12.77	12.78	43.46	43.46	37.38	BXY_0844700.1	transcript_id=BXY_0844700.1 gene_id=BXY_0844700	844700	7
30	12.69	12.7	50.55	45.05	45.05	BXY_0419700.1	transcript_id=BXY_0419700.1 gene_id=BXY_0419700	419700	7
31	12.52	12.61	21.85	18.69	8.108	BXY_1521100.1	transcript_id=BXY_1521100.1 gene_id=BXY_1521100	1.5211e+06	6
32	12.5	12.57	11.75	11.75	7.01	BXY_1601000.1	transcript_id=BXY_1601000.1 gene_id=BXY_1601000	1.601e+06	6
33	12.49	12.54	62.07	50.57	47.13	BXY_1769700.1	transcript_id=BXY_1769700.1 gene_id=BXY_1769700	1.7697e+06	7
34	12.34	12.45	44.95	40.42	35.89	BXY_0681700.1	transcript_id=BXY_0681700.1 gene_id=BXY_0681700	681700	7
35	11.8	11.97	47.52	42.86	32.92	BXY_1742300.1	transcript_id=BXY_1742300.1 gene_id=BXY_1742300	1.7423e+06	7
36	11.77	11.82	17.06	15.98	13.11	BXY_0925000.1	transcript_id=BXY_0925000.1 gene_id=BXY_0925000	925000	6
37	11.51	11.72	4.486	3.109	2.587	BXY_1186900.1	transcript_id=BXY_1186900.1 gene_id=BXY_1186900	1.1869e+06	9
38	11.32	12.02	32.51	32.24	24.32	BXY_1556200.1	transcript_id=BXY_1556200.1 gene_id=BXY_1556200	1.5562e+06	6
39	11.27	11.34	13.31	12.21	10.97	BXY_0277200.1	transcript_id=BXY_0277200.1 gene_id=BXY_0277200	277200	7
40	10.93	10.94	60.98	48.78	44.88	BXY_0730200.1	transcript_id=BXY_0730200.1 gene_id=BXY_0730200	730200	5
41	10.86	10.89	27.89	27.89	25.85	BXY_0812200.1	transcript_id=BXY_0812200.1 gene_id=BXY_0812200	812200	6
42	10.62	10.67	67.7	63.35	42.86	BXY_1332700.1	transcript_id=BXY_1332700.1 gene_id=BXY_1332700	1.3327e+06	5
43	10.39	10.41	24.25	24.25	24.25	BXY_0804700.1	transcript_id=BXY_0804700.1 gene_id=BXY_0804700	804700	6
44	10.2	10.33	34.33	26.44	18.98	BXY_1168000.1	transcript_id=BXY_1168000.1 gene_id=BXY_1168000	1.168e+06	6
45	10.14	10.2	38.76	38.44	38.44	BXY_1558900.1	transcript_id=BXY_1558900.1 gene_id=BXY_1558900	1.5589e+06	7
46	10.11	10.16	29.04	25.95	14.78	BXY_1642800.1	transcript_id=BXY_1642800.1 gene_id=BXY_1642800	1.6428e+06	6
47	10.08	10.18	23.8	17.97	14.68	BXY_0780800.1	transcript_id=BXY_0780800.1 gene_id=BXY_0780800	780800	5
48	9.75	9.83	47.14	38.05	30.98	BXY_0130400.1	transcript_id=BXY_0130400.1 gene_id=BXY_0130400	130400	5
49	9.49	9.63	11.15	9.598	7.224	BXY_1014500.1	transcript_id=BXY_1014500.1 gene_id=BXY_1014500	1.0145e+06	6
50	9.47	9.65	10.89	7.167	2.088	BXY_0912300.1	transcript_id=BXY_0912300.1 gene_id=BXY_0912300	912300	3
51	9.42	9.45	33.92	29.24	29.24	BXY_0161100.1	transcript_id=BXY_0161100.1 gene_id=BXY_0161100	161100	5
52	9.25	9.35	17.71	16.19	9.714	BXY_1248700.1	transcript_id=BXY_1248700.1 gene_id=BXY_1248700	1.2487e+06	5
53	9.13	9.25	19.35	16.51	11.39	BXY_0569100.1	transcript_id=BXY_0569100.1 gene_id=BXY_0569100	569100	5
54	9.05	21.07	34.07	30.26	22.85	BXY_1542200.1	transcript_id=BXY_1542200.1 gene_id=BXY_1542200	1.5422e+06	5
55	9	9.13	37.07	28.45	25.43	BXY_1749900.1	transcript_id=BXY_1749900.1 gene_id=BXY_1749900	1.7499e+06	6
56	8.81	8.91	15.2	15.2	10.78	BXY_0809000.1	transcript_id=BXY_0809000.1 gene_id=BXY_0809000	809000	6
57	8.79	8.88	22.17	19.21	12.32	BXY_0732200.1	transcript_id=BXY_0732200.1 gene_id=BXY_0732200	732200	4
58	8.6	8.63	18.24	13.52	10.42	BXY_0138400.1	transcript_id=BXY_0138400.1 gene_id=BXY_0138400	138400	5
59	8.59	8.72	42.72	31.07	28.16	BXY_0629000.1	transcript_id=BXY_0629000.1 gene_id=BXY_0629000	629000	5
60	8.55	8.66	7.928	5.249	2.952	BXY_1185500.1	transcript_id=BXY_1185500.1 gene_id=BXY_1185500	1.1855e+06	4
61	8.55	8.65	27.06	27.06	22.25	BXY_0724400.1	transcript_id=BXY_0724400.1 gene_id=BXY_0724400	724400	6
62	8.46	8.64	66.93	66.14	53.54	BXY_0820100.1	transcript_id=BXY_0820100.1 gene_id=BXY_0820100	820100	5
63	8.43	8.6	46.94	27.76	15.1	BXY_0506900.1	transcript_id=BXY_0506900.1 gene_id=BXY_0506900	506900	4
64	8.4	8.45	52.27	52.27	47.73	BXY_0894400.1	transcript_id=BXY_0894400.1 gene_id=BXY_0894400	894400	4
65	8.38	8.55	23.6	20.45	14.16	BXY_1725900.1	transcript_id=BXY_1725900.1 gene_id=BXY_1725900	1.7259e+06	5
66	7.92	7.99	33.88	22.87	17.08	BXY_0525200.1	transcript_id=BXY_0525200.1 gene_id=BXY_0525200	525200	4
67	7.8	7.96	44.14	44.14	44.14	BXY_1720400.1	transcript_id=BXY_1720400.1 gene_id=BXY_1720400	1.7204e+06	5
68	7.79	7.85	26.67	26.67	23.08	BXY_0186100.1	transcript_id=BXY_0186100.1 gene_id=BXY_0186100	186100	4
69	7.74	7.79	34.01	34.01	30.46	BXY_1170700.1	transcript_id=BXY_1170700.1 gene_id=BXY_1170700	1.1707e+06	4
70	7.74	7.78	3.982	1.933	1.677	BXY_1532700.1	transcript_id=BXY_1532700.1 gene_id=BXY_1532700	1.5327e+06	5
71	7.66	7.7	11.69	10.28	8.266	BXY_1547500.1	transcript_id=BXY_1547500.1 gene_id=BXY_1547500	1.5475e+06	4
72	7.64	7.76	35.87	26.91	20.18	BXY_0005000.1	transcript_id=BXY_0005000.1 gene_id=BXY_0005000	5000.1	5
73	7.63	7.75	48.9	44.51	36.26	BXY_0221400.1	transcript_id=BXY_0221400.1 gene_id=BXY_0221400	221400	4
74	7.58	7.68	30.39	30.39	22.55	BXY_1377300.1	transcript_id=BXY_1377300.1 gene_id=BXY_1377300	1.3773e+06	4
75	7.48	7.59	30.54	21.86	19.76	BXY_0725700.1	transcript_id=BXY_0725700.1 gene_id=BXY_0725700	725700	5
76	7.39	7.45	35.71	35.71	35.71	BXY_1432600.1	transcript_id=BXY_1432600.1 gene_id=BXY_1432600	1.4326e+06	4
77	7.33	7.4	23.61	23.61	19.91	BXY_0697800.1	transcript_id=BXY_0697800.1 gene_id=BXY_0697800	697800	4
78	7.31	7.39	11.37	11.37	11.37	BXY_0192700.1	transcript_id=BXY_0192700.1 gene_id=BXY_0192700	192700	4
79	7.29	7.39	32.35	32.35	27.94	BXY_0863700.1	transcript_id=BXY_0863700.1 gene_id=BXY_0863700	863700	4
80	7.27	7.42	14.15	12.5	4.835	BXY_0702000.1	transcript_id=BXY_0702000.1 gene_id=BXY_0702000	702000	3
81	7.13	7.17	23.03	23.03	23.03	BXY_0795500.1	transcript_id=BXY_0795500.1 gene_id=BXY_0795500	795500	4
82	6.98	7.08	22.32	13.01	10.37	BXY_1526100.1	transcript_id=BXY_1526100.1 gene_id=BXY_1526100	1.5261e+06	3
83	6.79	6.83	37.77	31.91	21.81	BXY_1695400.1	transcript_id=BXY_1695400.1 gene_id=BXY_1695400	1.6954e+06	3
84	6.67	6.71	36.7	26.6	26.6	BXY_0174200.1	transcript_id=BXY_0174200.1 gene_id=BXY_0174200	174200	4
85	6.63	6.66	17.81	16.44	9.76	BXY_1559200.1	transcript_id=BXY_1559200.1 gene_id=BXY_1559200	1.5592e+06	3
86	6.58	6.74	19.47	19.14	19.14	BXY_0023900.1	transcript_id=BXY_0023900.1 gene_id=BXY_0023900	23900.1	5
87	6.5	6.6	31.93	25.61	22.81	BXY_0824600.1	transcript_id=BXY_0824600.1 gene_id=BXY_0824600	824600	5
88	6.46	6.5	27.76	24.91	12.1	BXY_0665500.1	transcript_id=BXY_0665500.1 gene_id=BXY_0665500	665500	3
89	6.35	6.37	33.79	22.07	17.24	BXY_0753200.1	transcript_id=BXY_0753200.1 gene_id=BXY_0753200	753200	3
90	6.34	6.37	33.51	33.51	24.08	BXY_1701300.1	transcript_id=BXY_1701300.1 gene_id=BXY_1701300	1.7013e+06	3
91	6.3	6.52	9.664	9.664	5.772	BXY_1515200.1	transcript_id=BXY_1515200.1 gene_id=BXY_1515200	1.5152e+06	4
92	6.22	6.24	11.59	8.903	7.246	BXY_0957800.1	transcript_id=BXY_0957800.1 gene_id=BXY_0957800	957800	3
93	6.06	6.07	19.77	14.9	8.883	BXY_1267200.1	transcript_id=BXY_1267200.1 gene_id=BXY_1267200	1.2672e+06	3
94	6	32.14	50.26	47.67	47.67	BXY_1715300.1	transcript_id=BXY_1715300.1 gene_id=BXY_1715300	1.7153e+06	5
94	0	32.14	51.88	51.88	49.46	BXY_1310700.1	transcript_id=BXY_1310700.1 gene_id=BXY_1310700	1.3107e+06	5
95	6	6	22.87	15.5	15.5	BXY_0872800.1	transcript_id=BXY_0872800.1 gene_id=BXY_0872800	872800	3
96	5.97	6.11	48.54	47.57	40.78	BXY_1608000.1	transcript_id=BXY_1608000.1 gene_id=BXY_1608000	1.608e+06	4
96	0	6.11	48.54	47.57	40.78	BXY_1388100.1	transcript_id=BXY_1388100.1 gene_id=BXY_1388100	1.3881e+06	4
96	0	6.11	48.54	47.57	40.78	BXY_0839700.1	transcript_id=BXY_0839700.1 gene_id=BXY_0839700	839700	4
96	0	6.11	48.54	47.57	40.78	BXY_0554900.1	transcript_id=BXY_0554900.1 gene_id=BXY_0554900	554900	4
96	0	6.11	48.54	47.57	40.78	BXY_0041500.1	transcript_id=BXY_0041500.1 gene_id=BXY_0041500	41500.1	4
97	5.8	5.99	18.67	18.67	14.24	BXY_0906600.1	transcript_id=BXY_0906600.1 gene_id=BXY_0906600	906600	4
98	5.75	5.86	18.77	17.16	17.16	BXY_0257800.1	transcript_id=BXY_0257800.1 gene_id=BXY_0257800	257800	6
99	5.65	5.76	24.24	21.65	18.61	BXY_1527700.1	transcript_id=BXY_1527700.1 gene_id=BXY_1527700	1.5277e+06	4
100	5.64	5.7	10.39	7.843	7.843	BXY_0336700.1	transcript_id=BXY_0336700.1 gene_id=BXY_0336700	336700	3
101	5.62	5.72	11.05	7.913	3.956	BXY_1014200.1	transcript_id=BXY_1014200.1 gene_id=BXY_1014200	1.0142e+06	3
102	5.48	5.71	23.25	21.03	12.92	BXY_0844500.1	transcript_id=BXY_0844500.1 gene_id=BXY_0844500	844500	3
103	5.48	5.63	11.3	7.125	5.037	BXY_1754300.1	transcript_id=BXY_1754300.1 gene_id=BXY_1754300	1.7543e+06	3
104	5.41	5.58	44.29	40	20	BXY_0503400.1	transcript_id=BXY_0503400.1 gene_id=BXY_0503400	503400	3
105	5.39	5.6	28.86	28.86	18.79	BXY_0494700.1	transcript_id=BXY_0494700.1 gene_id=BXY_0494700	494700	3
106	5.39	5.57	20.27	13.24	11.35	BXY_0259500.1	transcript_id=BXY_0259500.1 gene_id=BXY_0259500	259500	3
107	5.32	5.49	12.2	10.32	7.88	BXY_1657400.1	transcript_id=BXY_1657400.1 gene_id=BXY_1657400	1.6574e+06	3
108	5.26	5.52	20.14	13.97	5.205	BXY_1048900.1	transcript_id=BXY_1048900.1 gene_id=BXY_1048900	1.0489e+06	4
109	5.24	5.3	29.41	28.68	28.68	BXY_0975900.1	transcript_id=BXY_0975900.1 gene_id=BXY_0975900	975900	3
110	5.2	5.29	17.01	11.68	10.15	BXY_0619000.1	transcript_id=BXY_0619000.1 gene_id=BXY_0619000	619000	3
111	5.15	5.33	10.74	8.748	6.759	BXY_1534300.1	transcript_id=BXY_1534300.1 gene_id=BXY_1534300	1.5343e+06	3
112	5.05	5.1	22.68	22.68	22.68	BXY_0844100.1	transcript_id=BXY_0844100.1 gene_id=BXY_0844100	844100	3
113	4.98	5.15	28.91	20.75	15.31	BXY_0609200.1	transcript_id=BXY_0609200.1 gene_id=BXY_0609200	609200	3
114	4.97	5.2	47.15	47.15	28.46	BXY_1608100.1	transcript_id=BXY_1608100.1 gene_id=BXY_1608100	1.6081e+06	3
114	0	5.2	47.15	47.15	28.46	BXY_1388000.1	transcript_id=BXY_1388000.1 gene_id=BXY_1388000	1.388e+06	3
114	0	5.2	47.15	47.15	28.46	BXY_0841500.1	transcript_id=BXY_0841500.1 gene_id=BXY_0841500	841500	3
114	0	5.2	47.15	47.15	28.46	BXY_0839600.1	transcript_id=BXY_0839600.1 gene_id=BXY_0839600	839600	3
115	4.95	5.01	10.08	10.08	10.08	BXY_0522500.1	transcript_id=BXY_0522500.1 gene_id=BXY_0522500	522500	3
116	4.93	5.02	23.31	17.29	10.53	BXY_1440000.1	transcript_id=BXY_1440000.1 gene_id=BXY_1440000	1.44e+06	2
117	4.88	4.93	27.07	12.74	12.74	BXY_0592800.1	transcript_id=BXY_0592800.1 gene_id=BXY_0592800	592800	3
118	4.79	4.88	20.98	18.68	10.34	BXY_0953600.1	transcript_id=BXY_0953600.1 gene_id=BXY_0953600	953600	2
119	4.71	4.79	22.09	22.09	13.95	BXY_0154000.1	transcript_id=BXY_0154000.1 gene_id=BXY_0154000	154000	2
120	4.66	4.79	22.61	19.1	19.1	BXY_1306200.1	transcript_id=BXY_1306200.1 gene_id=BXY_1306200	1.3062e+06	3
121	4.62	4.67	13.08	11.84	7.788	BXY_1590300.1	transcript_id=BXY_1590300.1 gene_id=BXY_1590300	1.5903e+06	2
122	4.6	4.64	13.86	9.145	7.08	BXY_0893500.1	transcript_id=BXY_0893500.1 gene_id=BXY_0893500	893500	2
123	4.57	4.65	31.11	31.11	31.11	BXY_1624700.1	transcript_id=BXY_1624700.1 gene_id=BXY_1624700	1.6247e+06	4
124	4.55	4.81	10.58	7.484	2.452	BXY_0421500.1	transcript_id=BXY_0421500.1 gene_id=BXY_0421500	421500	2
125	4.53	4.65	11.42	8.405	6.897	BXY_0458300.1	transcript_id=BXY_0458300.1 gene_id=BXY_0458300	458300	3
126	4.51	4.78	34.23	23.49	18.12	BXY_0222100.1	transcript_id=BXY_0222100.1 gene_id=BXY_0222100	222100	3
127	4.51	4.61	8.036	8.036	8.036	BXY_0440000.1	transcript_id=BXY_0440000.1 gene_id=BXY_0440000	440000	3
128	4.49	4.78	12.81	10.86	8.635	BXY_0228600.1	transcript_id=BXY_0228600.1 gene_id=BXY_0228600	228600	3
129	4.48	4.52	24.5	17.5	11	BXY_1579500.1	transcript_id=BXY_1579500.1 gene_id=BXY_1579500	1.5795e+06	2
130	4.45	4.5	16.34	9.653	7.178	BXY_1735200.1	transcript_id=BXY_1735200.1 gene_id=BXY_1735200	1.7352e+06	2
131	4.41	4.52	23.11	17.45	17.45	BXY_1414800.1	transcript_id=BXY_1414800.1 gene_id=BXY_1414800	1.4148e+06	3
132	4.39	4.58	16.29	12.58	4.742	BXY_0573600.1	transcript_id=BXY_0573600.1 gene_id=BXY_0573600	573600	2
133	4.37	4.48	10.44	10.44	5.583	BXY_0963400.1	transcript_id=BXY_0963400.1 gene_id=BXY_0963400	963400	2
134	4.3	4.52	19.17	12.28	4.69	BXY_0269600.1	transcript_id=BXY_0269600.1 gene_id=BXY_0269600	269600	2
135	4.28	4.31	58.41	58.41	30.97	BXY_1118500.1	transcript_id=BXY_1118500.1 gene_id=BXY_1118500	1.1185e+06	2
136	4.26	4.37	22.86	20	16.67	BXY_0130800.1	transcript_id=BXY_0130800.1 gene_id=BXY_0130800	130800	3
137	4.2	4.32	13.53	8.835	8.835	BXY_0535400.1	transcript_id=BXY_0535400.1 gene_id=BXY_0535400	535400	4
138	4.16	4.18	10.1	8.537	5.401	BXY_0297200.1	transcript_id=BXY_0297200.1 gene_id=BXY_0297200	297200	2
139	4.09	4.27	11.01	6.881	6.881	BXY_0054500.1	transcript_id=BXY_0054500.1 gene_id=BXY_0054500	54500.1	3
140	4.08	4.25	15.44	13.73	5.147	BXY_0833500.1	transcript_id=BXY_0833500.1 gene_id=BXY_0833500	833500	2
140	0.7	1.28	22.06	15.44	5.637	BXY_0833400.1	transcript_id=BXY_0833400.1 gene_id=BXY_0833400	833400	2
141	4.06	4.06	23.89	15	15	BXY_0033500.1	transcript_id=BXY_0033500.1 gene_id=BXY_0033500	33500.1	2
142	4.02	4.02	35.46	30.5	21.28	BXY_1549300.1	transcript_id=BXY_1549300.1 gene_id=BXY_1549300	1.5493e+06	2
143	4.01	4.01	59.63	59.63	59.63	BXY_0259100.1	transcript_id=BXY_0259100.1 gene_id=BXY_0259100	259100	3
144	4	4	14.79	9.467	9.467	BXY_0843600.1	transcript_id=BXY_0843600.1 gene_id=BXY_0843600	843600	2
145	4	4	8	8	8	BXY_0580200.1	transcript_id=BXY_0580200.1 gene_id=BXY_0580200	580200	2
146	3.93	4.12	7.85	7.85	5.794	BXY_0996700.1	transcript_id=BXY_0996700.1 gene_id=BXY_0996700	996700	3
147	3.84	4.02	13.24	7.414	0.9709	BXY_1000200.1	transcript_id=BXY_1000200.1 gene_id=BXY_1000200	1.0002e+06	1
148	3.8	3.94	42.97	38.28	19.53	BXY_1106300.1	transcript_id=BXY_1106300.1 gene_id=BXY_1106300	1.1063e+06	2
149	3.75	3.96	35	35	27.86	BXY_0133400.1	transcript_id=BXY_0133400.1 gene_id=BXY_0133400	133400	3
150	3.75	3.85	27.42	24.19	24.19	BXY_0953800.1	transcript_id=BXY_0953800.1 gene_id=BXY_0953800	953800	3
151	3.69	3.85	3.584	1.763	1.422	BXY_0937400.1	transcript_id=BXY_0937400.1 gene_id=BXY_0937400	937400	2
152	3.68	3.72	32.69	32.69	32.69	BXY_0981700.1	transcript_id=BXY_0981700.1 gene_id=BXY_0981700	981700	2
153	3.64	3.7	33.86	25.2	25.2	BXY_1607900.1	transcript_id=BXY_1607900.1 gene_id=BXY_1607900	1.6079e+06	2
153	0	3.7	33.86	25.2	25.2	BXY_1444200.1	transcript_id=BXY_1444200.1 gene_id=BXY_1444200	1.4442e+06	2
153	0	3.7	33.86	25.2	25.2	BXY_1388200.1	transcript_id=BXY_1388200.1 gene_id=BXY_1388200	1.3882e+06	2
153	0	3.7	33.86	25.2	25.2	BXY_0839800.1	transcript_id=BXY_0839800.1 gene_id=BXY_0839800	839800	2
153	0	3.7	33.86	25.2	25.2	BXY_0555000.1	transcript_id=BXY_0555000.1 gene_id=BXY_0555000	555000	2
154	3.62	3.76	4.157	1.988	1.506	BXY_0209200.1	transcript_id=BXY_0209200.1 gene_id=BXY_0209200	209200	3
155	3.56	3.95	8.458	8.458	6.685	BXY_1014800.1	transcript_id=BXY_1014800.1 gene_id=BXY_1014800	1.0148e+06	3
156	3.51	3.57	16	16	16	BXY_1547000.1	transcript_id=BXY_1547000.1 gene_id=BXY_1547000	1.547e+06	2
157	3.43	3.49	8.672	5.691	5.691	BXY_0052200.1	transcript_id=BXY_0052200.1 gene_id=BXY_0052200	52200.1	3
158	3.4	3.46	7.576	7.576	7.576	BXY_1376000.1	transcript_id=BXY_1376000.1 gene_id=BXY_1376000	1.376e+06	2
159	3.38	3.47	6.667	4.792	3.75	BXY_0176400.1	transcript_id=BXY_0176400.1 gene_id=BXY_0176400	176400	3
160	3.26	3.33	6.422	6.422	4.817	BXY_0790700.1	transcript_id=BXY_0790700.1 gene_id=BXY_0790700	790700	2
161	3.22	3.35	32.61	25	25	BXY_0596400.1	transcript_id=BXY_0596400.1 gene_id=BXY_0596400	596400	2
162	3.2	3.26	21.29	14.86	14.86	BXY_0533100.1	transcript_id=BXY_0533100.1 gene_id=BXY_0533100	533100	2
163	3.13	3.44	19.71	19.71	6	BXY_0881900.1	transcript_id=BXY_0881900.1 gene_id=BXY_0881900	881900	2
164	3.12	3.17	18.62	18.62	18.62	BXY_1000600.1	transcript_id=BXY_1000600.1 gene_id=BXY_1000600	1.0006e+06	2
165	3.11	4.52	17.7	17.7	14.35	BXY_0629100.1	transcript_id=BXY_0629100.1 gene_id=BXY_0629100	629100	2
166	3.08	3.14	19.75	12.96	12.96	BXY_0321100.1	transcript_id=BXY_0321100.1 gene_id=BXY_0321100	321100	2
167	3.06	3.28	22.05	22.05	15.9	BXY_0570800.1	transcript_id=BXY_0570800.1 gene_id=BXY_0570800	570800	3
168	3.02	3.19	9.349	9.349	7.846	BXY_0735600.1	transcript_id=BXY_0735600.1 gene_id=BXY_0735600	735600	3
169	3.02	3.07	19.34	10.5	10.5	BXY_0294800.1	transcript_id=BXY_0294800.1 gene_id=BXY_0294800	294800	2
170	2.98	3.07	16.54	13.99	6.616	BXY_0273200.1	transcript_id=BXY_0273200.1 gene_id=BXY_0273200	273200	2
171	2.96	3.01	14.56	14.56	8.252	BXY_0189300.1	transcript_id=BXY_0189300.1 gene_id=BXY_0189300	189300	2
172	2.94	3.1	24.05	24.05	15.19	BXY_1299100.1	transcript_id=BXY_1299100.1 gene_id=BXY_1299100	1.2991e+06	2
173	2.88	3.09	14.16	14.16	9.15	BXY_0843500.1	transcript_id=BXY_0843500.1 gene_id=BXY_0843500	843500	3
174	2.87	2.94	34.09	28.79	25	BXY_1485700.1	transcript_id=BXY_1485700.1 gene_id=BXY_1485700	1.4857e+06	2
175	2.83	2.98	22.31	22.31	16.15	BXY_1760100.1	transcript_id=BXY_1760100.1 gene_id=BXY_1760100	1.7601e+06	2
176	2.81	2.98	34.65	34.65	20.79	BXY_0148400.1	transcript_id=BXY_0148400.1 gene_id=BXY_0148400	148400	2
177	2.78	2.94	25.74	20.59	20.59	BXY_0576500.1	transcript_id=BXY_0576500.1 gene_id=BXY_0576500	576500	3
178	2.77	2.92	12.66	9.763	7.124	BXY_1098600.1	transcript_id=BXY_1098600.1 gene_id=BXY_1098600	1.0986e+06	2
179	2.76	2.85	10.24	10.24	10.24	BXY_0947100.1	transcript_id=BXY_0947100.1 gene_id=BXY_0947100	947100	2
180	2.65	2.76	11.38	11.38	11.38	BXY_0908800.1	transcript_id=BXY_0908800.1 gene_id=BXY_0908800	908800	2
181	2.65	2.69	18.18	18.18	18.18	BXY_1093500.1	transcript_id=BXY_1093500.1 gene_id=BXY_1093500	1.0935e+06	3
182	2.63	2.77	13.41	13.41	8.38	BXY_1506800.1	transcript_id=BXY_1506800.1 gene_id=BXY_1506800	1.5068e+06	2
182	0	2.77	8.791	8.791	5.495	BXY_0199500.1	transcript_id=BXY_0199500.1 gene_id=BXY_0199500	199500	2
182	0	2.77	8.791	8.791	5.495	BXY_0199400.1	transcript_id=BXY_0199400.1 gene_id=BXY_0199400	199400	2
183	2.62	2.67	4.744	4.744	4.744	BXY_0059500.1	transcript_id=BXY_0059500.1 gene_id=BXY_0059500	59500.1	2
184	2.6	2.65	22.6	16.35	5.769	BXY_0843100.1	transcript_id=BXY_0843100.1 gene_id=BXY_0843100	843100	1
185	2.54	2.68	7.557	7.557	3.778	BXY_0130500.1	transcript_id=BXY_0130500.1 gene_id=BXY_0130500	130500	1
186	2.53	2.58	11.51	8.993	5.755	BXY_1742600.1	transcript_id=BXY_1742600.1 gene_id=BXY_1742600	1.7426e+06	1
187	2.51	2.56	15.06	12.55	5.858	BXY_0022600.1	transcript_id=BXY_0022600.1 gene_id=BXY_0022600	22600.1	1
188	2.48	2.61	10.76	10.76	4.409	BXY_1650900.1	transcript_id=BXY_1650900.1 gene_id=BXY_1650900	1.6509e+06	1
189	2.48	2.6	17.69	13.08	13.08	BXY_0007700.1	transcript_id=BXY_0007700.1 gene_id=BXY_0007700	7700.1	2
190	2.47	2.61	13.56	7.778	5.111	BXY_0968900.1	transcript_id=BXY_0968900.1 gene_id=BXY_0968900	968900	2
191	2.46	2.58	12.04	7.716	7.716	BXY_0700200.1	transcript_id=BXY_0700200.1 gene_id=BXY_0700200	700200	2
192	2.45	2.49	18.49	18.49	10.92	BXY_0947200.1	transcript_id=BXY_0947200.1 gene_id=BXY_0947200	947200	1
193	2.42	2.79	12.41	9.682	1.664	BXY_0312700.1	transcript_id=BXY_0312700.1 gene_id=BXY_0312700	312700	1
194	2.39	2.43	6.805	6.805	3.846	BXY_0031000.1	transcript_id=BXY_0031000.1 gene_id=BXY_0031000	31000.1	1
195	2.37	2.48	7.308	7.308	7.308	BXY_0730000.1	transcript_id=BXY_0730000.1 gene_id=BXY_0730000	730000	2
196	2.36	2.48	5.296	5.296	5.296	BXY_0320100.1	transcript_id=BXY_0320100.1 gene_id=BXY_0320100	320100	2
197	2.35	2.47	16.87	16.87	6.627	BXY_0495300.1	transcript_id=BXY_0495300.1 gene_id=BXY_0495300	495300	1
198	2.34	2.46	7.813	7.813	7.813	BXY_1239800.1	transcript_id=BXY_1239800.1 gene_id=BXY_1239800	1.2398e+06	2
199	2.27	2.29	25.2	17.89	11.38	BXY_1161300.1	transcript_id=BXY_1161300.1 gene_id=BXY_1161300	1.1613e+06	1
200	2.26	2.41	31.38	31.38	10.64	BXY_0802100.1	transcript_id=BXY_0802100.1 gene_id=BXY_0802100	802100	1
201	2.26	2.39	9.155	9.155	7.042	BXY_1236300.1	transcript_id=BXY_1236300.1 gene_id=BXY_1236300	1.2363e+06	2
202	2.25	2.36	2.763	1.913	1.063	BXY_1659300.1	transcript_id=BXY_1659300.1 gene_id=BXY_1659300	1.6593e+06	1
203	2.24	2.27	29.52	15.66	10.24	BXY_1427900.1	transcript_id=BXY_1427900.1 gene_id=BXY_1427900	1.4279e+06	1
204	2.19	2.29	12.97	12.97	12.97	BXY_0804400.1	transcript_id=BXY_0804400.1 gene_id=BXY_0804400	804400	3
205	2.19	2.21	14.37	14.37	9.77	BXY_0778700.1	transcript_id=BXY_0778700.1 gene_id=BXY_0778700	778700	1
206	2.18	2.2	8.069	5.476	2.594	BXY_0837700.1	transcript_id=BXY_0837700.1 gene_id=BXY_0837700	837700	1
207	2.14	2.23	9.756	9.756	6.341	BXY_0588700.1	transcript_id=BXY_0588700.1 gene_id=BXY_0588700	588700	1
208	2.14	2.16	18.38	8.357	2.786	BXY_0644000.1	transcript_id=BXY_0644000.1 gene_id=BXY_0644000	644000	1
209	2.12	2.14	22.09	18.2	8.01	BXY_0791700.1	transcript_id=BXY_0791700.1 gene_id=BXY_0791700	791700	2
210	2.07	2.08	26.57	21.68	7.692	BXY_1049900.1	transcript_id=BXY_1049900.1 gene_id=BXY_1049900	1.0499e+06	1
211	2.06	2.22	12.94	8.414	5.825	BXY_1765100.1	transcript_id=BXY_1765100.1 gene_id=BXY_1765100	1.7651e+06	2
212	2.05	2.15	6.324	6.324	3.557	BXY_1301400.1	transcript_id=BXY_1301400.1 gene_id=BXY_1301400	1.3014e+06	1
213	2.04	2.04	12.3	4.762	4.762	BXY_0248300.1	transcript_id=BXY_0248300.1 gene_id=BXY_0248300	248300	1
214	2.04	2.04	14.65	8.28	8.28	BXY_0757300.1	transcript_id=BXY_0757300.1 gene_id=BXY_0757300	757300	1
215	2.02	2.03	1.377	0.5585	0.1689	BXY_1651400.1	transcript_id=BXY_1651400.1 gene_id=BXY_1651400	1.6514e+06	1
216	2.01	2.02	6.923	2.5	2.5	BXY_0593400.1	transcript_id=BXY_0593400.1 gene_id=BXY_0593400	593400	1
217	2.01	2.02	15.48	8.387	8.387	BXY_0911500.1	transcript_id=BXY_0911500.1 gene_id=BXY_0911500	911500	1
218	2.01	2.01	17.8	11.02	11.02	BXY_0755600.1	transcript_id=BXY_0755600.1 gene_id=BXY_0755600	755600	1
219	2.01	2.01	2.716	2.716	1.278	BXY_0395900.1	transcript_id=BXY_0395900.1 gene_id=BXY_0395900	395900	1
220	2	8.64	66.93	66.14	53.54	BXY_0582800.1	transcript_id=BXY_0582800.1 gene_id=BXY_0582800	582800	1
221	2	3.88	30.69	30.69	12.79	BXY_0037200.1	transcript_id=BXY_0037200.1 gene_id=BXY_0037200	37200.1	1
222	2	2	5.23	1.046	1.046	BXY_0579300.1	transcript_id=BXY_0579300.1 gene_id=BXY_0579300	579300	1
223	2	2	11.91	11.49	11.49	BXY_1678900.1	transcript_id=BXY_1678900.1 gene_id=BXY_1678900	1.6789e+06	2
224	2	2	2.081	1.095	1.095	BXY_1524200.1	transcript_id=BXY_1524200.1 gene_id=BXY_1524200	1.5242e+06	1
225	2	2	20.16	20.16	12.1	BXY_1478700.1	transcript_id=BXY_1478700.1 gene_id=BXY_1478700	1.4787e+06	1
226	2	2	18.18	8.523	8.523	BXY_1150300.1	transcript_id=BXY_1150300.1 gene_id=BXY_1150300	1.1503e+06	1
227	2	2	9.36	9.36	9.36	BXY_0907100.1	transcript_id=BXY_0907100.1 gene_id=BXY_0907100	907100	2
228	2	2	22.45	12.24	12.24	BXY_0391100.1	transcript_id=BXY_0391100.1 gene_id=BXY_0391100	391100	1
229	2	2	6.122	6.122	6.122	BXY_1544000.1	transcript_id=BXY_1544000.1 gene_id=BXY_1544000	1.544e+06	1
230	2	2	3.158	3.158	3.158	BXY_1535700.1	transcript_id=BXY_1535700.1 gene_id=BXY_1535700	1.5357e+06	1
231	2	2	30.67	30.67	30.67	BXY_1465400.1	transcript_id=BXY_1465400.1 gene_id=BXY_1465400	1.4654e+06	1
232	2	2	7.971	7.971	7.971	BXY_1346100.1	transcript_id=BXY_1346100.1 gene_id=BXY_1346100	1.3461e+06	1
233	2	2	16.92	16.92	16.92	BXY_1123600.1	transcript_id=BXY_1123600.1 gene_id=BXY_1123600	1.1236e+06	1
234	2	2	0.905	0.905	0.905	BXY_0958900.1	transcript_id=BXY_0958900.1 gene_id=BXY_0958900	958900	1
235	2	2	6.215	6.215	6.215	BXY_0884000.1	transcript_id=BXY_0884000.1 gene_id=BXY_0884000	884000	1
236	2	2	5.045	5.045	5.045	BXY_0842000.1	transcript_id=BXY_0842000.1 gene_id=BXY_0842000	842000	1
237	2	2	0.999	0.999	0.999	BXY_0806700.1	transcript_id=BXY_0806700.1 gene_id=BXY_0806700	806700	1
238	2	2	2.507	2.507	2.507	BXY_0402500.1	transcript_id=BXY_0402500.1 gene_id=BXY_0402500	402500	1
239	2	2	4.587	4.587	4.587	BXY_0360400.1	transcript_id=BXY_0360400.1 gene_id=BXY_0360400	360400	1
240	2	2	4.511	4.511	4.511	BXY_0203300.1	transcript_id=BXY_0203300.1 gene_id=BXY_0203300	203300	1
241	2	2	19.57	19.57	19.57	BXY_0139900.1	transcript_id=BXY_0139900.1 gene_id=BXY_0139900	139900	1
242	2	2	4.792	4.792	4.792	BXY_0122100.1	transcript_id=BXY_0122100.1 gene_id=BXY_0122100	122100	1
243	2	2	1.157	1.157	1.157	BXY_0102900.1	transcript_id=BXY_0102900.1 gene_id=BXY_0102900	102900	1
244	2	2	2.637	2.637	2.637	BXY_0045100.1	transcript_id=BXY_0045100.1 gene_id=BXY_0045100	45100.1	1
245	1.96	2.14	20.28	13.29	13.29	BXY_1431700.1	transcript_id=BXY_1431700.1 gene_id=BXY_1431700	1.4317e+06	2
246	1.95	2.13	10.51	5.114	5.114	BXY_0210100.1	transcript_id=BXY_0210100.1 gene_id=BXY_0210100	210100	2
247	1.88	2.01	5.088	3.761	2.212	BXY_1372500.1	transcript_id=BXY_1372500.1 gene_id=BXY_1372500	1.3725e+06	1
248	1.85	7.55	65.12	48.84	41.86	BXY_1238600.1	transcript_id=BXY_1238600.1 gene_id=BXY_1238600	1.2386e+06	1
249	1.8	1.9	6.075	2.336	2.336	BXY_0900700.1	transcript_id=BXY_0900700.1 gene_id=BXY_0900700	900700	1
250	1.8	1.89	3.365	3.365	3.365	BXY_0328800.1	transcript_id=BXY_0328800.1 gene_id=BXY_0328800	328800	1
251	1.77	1.85	2.37	2.37	2.37	BXY_1767700.1	transcript_id=BXY_1767700.1 gene_id=BXY_1767700	1.7677e+06	1
252	1.76	1.9	16.79	16.79	10.95	BXY_1560900.1	transcript_id=BXY_1560900.1 gene_id=BXY_1560900	1.5609e+06	1
253	1.74	1.85	4.308	1.305	1.305	BXY_0359000.1	transcript_id=BXY_0359000.1 gene_id=BXY_0359000	359000	1
254	1.7	1.86	11.52	3.717	2.045	BXY_0951300.1	transcript_id=BXY_0951300.1 gene_id=BXY_0951300	951300	1
255	1.7	1.81	2.188	1.064	0.5914	BXY_0961200.1	transcript_id=BXY_0961200.1 gene_id=BXY_0961200	961200	1
256	1.68	1.85	6.866	5.458	5.458	BXY_1717600.1	transcript_id=BXY_1717600.1 gene_id=BXY_1717600	1.7176e+06	2
257	1.59	1.68	2.118	2.118	2.118	BXY_0801800.1	transcript_id=BXY_0801800.1 gene_id=BXY_0801800	801800	1
258	1.53	1.68	4.451	4.451	4.451	BXY_1220200.1	transcript_id=BXY_1220200.1 gene_id=BXY_1220200	1.2202e+06	2
259	1.51	1.7	15.35	8.416	5.446	BXY_0414100.1	transcript_id=BXY_0414100.1 gene_id=BXY_0414100	414100	1
260	1.48	1.57	18.62	8.966	8.966	BXY_0515300.1	transcript_id=BXY_0515300.1 gene_id=BXY_0515300	515300	1
261	1.46	1.6	7.619	7.619	7.619	BXY_1514200.1	transcript_id=BXY_1514200.1 gene_id=BXY_1514200	1.5142e+06	2
262	1.41	1.5	6.723	5.042	5.042	BXY_0998300.1	transcript_id=BXY_0998300.1 gene_id=BXY_0998300	998300	1
263	1.4	1.48	4.337	1.786	1.786	BXY_1104700.1	transcript_id=BXY_1104700.1 gene_id=BXY_1104700	1.1047e+06	1
264	1.4	1.48	7.979	7.979	7.979	BXY_1741200.1	transcript_id=BXY_1741200.1 gene_id=BXY_1741200	1.7412e+06	1
265	1.36	1.45	11.4	5.181	5.181	BXY_0118900.1	transcript_id=BXY_0118900.1 gene_id=BXY_0118900	118900	1
266	1.33	1.41	2.314	2.314	2.314	BXY_0115000.1	transcript_id=BXY_0115000.1 gene_id=BXY_0115000	115000	1
267	1.31	1.47	9.722	8.16	6.944	BXY_0381200.1	transcript_id=BXY_0381200.1 gene_id=BXY_0381200	381200	2
268	1.31	1.4	7.018	7.018	3.947	BXY_1646000.1	transcript_id=BXY_1646000.1 gene_id=BXY_1646000	1.646e+06	1
269	1.31	1.4	7.092	7.092	7.092	BXY_1678700.1	transcript_id=BXY_1678700.1 gene_id=BXY_1678700	1.6787e+06	1
270	1.29	1.38	9.497	3.073	3.073	BXY_0666500.1	transcript_id=BXY_0666500.1 gene_id=BXY_0666500	666500	1
271	1.28	1.37	5.023	5.023	5.023	BXY_0734900.1	transcript_id=BXY_0734900.1 gene_id=BXY_0734900	734900	1
272	1.25	1.39	6.266	3.133	1.003	BXY_1433200.1	transcript_id=BXY_1433200.1 gene_id=BXY_1433200	1.4332e+06	1
273	1.25	1.37	3.374	2.071	0.9969	BXY_0631200.1	transcript_id=BXY_0631200.1 gene_id=BXY_0631200	631200	1
274	1.23	1.31	10.42	5.556	5.556	BXY_0440700.1	transcript_id=BXY_0440700.1 gene_id=BXY_0440700	440700	1
275	1.23	1.31	6	6	6	BXY_1576600.1	transcript_id=BXY_1576600.1 gene_id=BXY_1576600	1.5766e+06	1
275	0	1.31	5.263	5.263	5.263	BXY_1576500.1	transcript_id=BXY_1576500.1 gene_id=BXY_1576500	1.5765e+06	1
276	1.21	1.29	7.143	4.464	4.464	BXY_0202400.1	transcript_id=BXY_0202400.1 gene_id=BXY_0202400	202400	1
277	1.2	1.29	4.072	1.198	1.198	BXY_1549500.1	transcript_id=BXY_1549500.1 gene_id=BXY_1549500	1.5495e+06	1
278	1.18	1.37	34.44	30.46	9.934	BXY_1100000.1	transcript_id=BXY_1100000.1 gene_id=BXY_1100000	1.1e+06	1
279	1.18	1.26	13.1	11.9	11.9	BXY_0024700.1	transcript_id=BXY_0024700.1 gene_id=BXY_0024700	24700.1	1
280	1.17	1.26	9.744	9.744	9.744	BXY_0353300.1	transcript_id=BXY_0353300.1 gene_id=BXY_0353300	353300	1
281	1.16	1.24	7.092	3.546	3.546	BXY_1713700.1	transcript_id=BXY_1713700.1 gene_id=BXY_1713700	1.7137e+06	1
282	1.15	1.31	27.27	27.27	6.612	BXY_1565900.1	transcript_id=BXY_1565900.1 gene_id=BXY_1565900	1.5659e+06	1
283	1.15	1.24	6.667	6.667	6.667	BXY_1032900.1	transcript_id=BXY_1032900.1 gene_id=BXY_1032900	1.0329e+06	1
283	0	1.24	6.667	6.667	6.667	BXY_0284900.1	transcript_id=BXY_0284900.1 gene_id=BXY_0284900	284900	1
284	1.14	1.22	5.275	5.275	2.294	BXY_0395300.1	transcript_id=BXY_0395300.1 gene_id=BXY_0395300	395300	1
285	1.11	1.19	8.772	8.772	8.772	BXY_0425300.1	transcript_id=BXY_0425300.1 gene_id=BXY_0425300	425300	1
286	1.1	1.22	12.01	8.408	5.706	BXY_0580100.1	transcript_id=BXY_0580100.1 gene_id=BXY_0580100	580100	2
287	1.09	1.19	7.171	7.171	3.984	BXY_0144500.1	transcript_id=BXY_0144500.1 gene_id=BXY_0144500	144500	1
288	1.09	1.18	8.769	4.308	1.692	BXY_0240900.1	transcript_id=BXY_0240900.1 gene_id=BXY_0240900	240900	1
289	1.08	1.16	5.769	5.769	5.769	BXY_0816900.1	transcript_id=BXY_0816900.1 gene_id=BXY_0816900	816900	1
290	1.06	1.14	8.556	4.278	4.278	BXY_0197000.1	transcript_id=BXY_0197000.1 gene_id=BXY_0197000	197000	1
291	1.04	1.17	3.041	3.041	1.52	BXY_0608500.1	transcript_id=BXY_0608500.1 gene_id=BXY_0608500	608500	1
292	1.04	1.12	2.616	2.616	2.616	BXY_0542900.1	transcript_id=BXY_0542900.1 gene_id=BXY_0542900	542900	1
293	1.03	1.17	7.487	7.487	2.139	BXY_1111000.1	transcript_id=BXY_1111000.1 gene_id=BXY_1111000	1.111e+06	1
294	1.03	1.14	19.12	10.29	5.147	BXY_1608200.1	transcript_id=BXY_1608200.1 gene_id=BXY_1608200	1.6082e+06	1
294	0	1.14	19.12	10.29	5.147	BXY_1387900.1	transcript_id=BXY_1387900.1 gene_id=BXY_1387900	1.3879e+06	1
294	0	1.14	19.12	10.29	5.147	BXY_1327900.1	transcript_id=BXY_1327900.1 gene_id=BXY_1327900	1.3279e+06	1
294	0	1.14	15.38	8.284	4.142	BXY_0839900.1	transcript_id=BXY_0839900.1 gene_id=BXY_0839900	839900	1
294	0	1.14	19.12	10.29	5.147	BXY_0554800.1	transcript_id=BXY_0554800.1 gene_id=BXY_0554800	554800	1
294	0	1.14	19.12	10.29	5.147	BXY_0150900.1	transcript_id=BXY_0150900.1 gene_id=BXY_0150900	150900	1
295	1.02	1.11	5.859	5.859	5.859	BXY_1514400.1	transcript_id=BXY_1514400.1 gene_id=BXY_1514400	1.5144e+06	1
296	0.96	1.05	3.047	0.7901	0.7901	BXY_1621100.1	transcript_id=BXY_1621100.1 gene_id=BXY_1621100	1.6211e+06	1
297	0.96	1.05	10.64	10.64	10.64	BXY_0390900.1	transcript_id=BXY_0390900.1 gene_id=BXY_0390900	390900	1
298	0.95	1.04	6.164	3.425	3.425	BXY_0812300.1	transcript_id=BXY_0812300.1 gene_id=BXY_0812300	812300	1
299	0.91	1.05	10.43	10.43	4.265	BXY_1116300.1	transcript_id=BXY_1116300.1 gene_id=BXY_1116300	1.1163e+06	1
300	0.89	1.02	6.56	2.624	0.7498	BXY_0385900.1	transcript_id=BXY_0385900.1 gene_id=BXY_0385900	385900	1
301	0.84	0.96	13.58	13.58	9.877	BXY_0878600.1	transcript_id=BXY_0878600.1 gene_id=BXY_0878600	878600	1
302	0.84	0.92	2.462	2.462	2.462	BXY_1743800.1	transcript_id=BXY_1743800.1 gene_id=BXY_1743800	1.7438e+06	1
303	0.82	0.9	3.729	1.695	1.695	BXY_1636300.1	transcript_id=BXY_1636300.1 gene_id=BXY_1636300	1.6363e+06	1
304	0.82	0.9	0.9625	0.9625	0.9625	RRRRRBXY_0726800.1	REVERSED transcript_id=BXY_0726800.1 gene_id=BXY_0726800	726800	1
305	0.82	0.9	2.703	2.703	2.703	BXY_1276400.1	transcript_id=BXY_1276400.1 gene_id=BXY_1276400	1.2764e+06	1
306	0.78	0.86	3.557	3.557	3.557	BXY_1706900.1	transcript_id=BXY_1706900.1 gene_id=BXY_1706900	1.7069e+06	1

## Sheet: Table S2a
Bursaphelenchus xylophilus and B. mucronatus secretomes: a comparative proteomic analysis
Joana M.S. Cardoso, Sandra I. Anjo, Luís Fonseca, Conceição Egas, Bruno Manadas, Isabel Abrantes
Table S2 - Protein identification using the transcriptomic derived database. Positive identifications were considered for proteins that met a 5% local FDR analysis. a) Proteins identified in pine extract (PE). b) Proteins identified in Bursaphelenchus xylophilus secretome (BxPE). c) Proteins identified in B. mucronatus secretome (BmPE).
N	Unused	Total	%Cov	%Cov(50)	%Cov(95)	Accession	Name	Species	Peptides(95%)
1	110.33	110.33	86.11	82.58	80.05	sp|P0AEY0|MALE_ECO57	Maltose-binding periplasmic protein OS=Escherichia coli O157:H7 GN=malE PE=1 SV=1	ECO57	62
2	89.53	89.53	93.28	86.13	81.93	sp|P42212|GFP_AEQVI	Green fluorescent protein OS=Aequorea victoria GN=GFP PE=1 SV=1	AEQVI	55
3	2	2	18.35	2.66	2.66	BmPt2_000586	| IPR004000 | Actin/actin-like | length: 376	586	1
3	0	2	18.35	2.66	2.66	All_gs454_002431	| IPR004000 | Actin/actin-like | length: 376	gs454_002431	1
4	2	2	15.84	6.522	6.522	BmPt2_005504	| Unknow | length: 322	5504	1
5	2	2	9.009	4.505	4.505	All_gs454_006432	| Unknow | length: 222	gs454_006432	1
6	2	2	5.566	3.071	3.071	All_gs454_000613	| IPR015710 | Talin related | length: 521	gs454_000613	1
9	1.55	1.62	13.37	8.721	8.721	BmPt2_003344	| IPR001252 | Malate dehydrogenase, active site | length: 172	3344	1

## Sheet: Table S2b
Bursaphelenchus xylophilus and B. mucronatus secretomes: a comparative proteomic analysis
Joana M.S. Cardoso, Sandra I. Anjo, Luís Fonseca, Conceição Egas, Bruno Manadas, Isabel Abrantes
Table S2 - Protein identification using the transcriptomic derived database. Positive identifications were considered for proteins that met a 5% local FDR analysis. a) Proteins identified in pine extract (PE). b) Proteins identified in Bursaphelenchus xylophilus secretome (BxPE). c) Proteins identified in B. mucronatus secretome (BmPE).
N	Unused	Total	%Cov	%Cov(50)	%Cov(95)	Accession	Name	Species	Peptides(95%)
1	86.64	86.64	92.68	88.38	85.1	sp|P0AEY0|MALE_ECO57	Maltose-binding periplasmic protein OS=Escherichia coli O157:H7 GN=malE PE=1 SV=1	ECO57	73
2	72.26	72.26	100	94.12	90.76	sp|P42212|GFP_AEQVI	Green fluorescent protein OS=Aequorea victoria GN=GFP PE=1 SV=1	AEQVI	79
3	49.48	49.47	60.81	60.81	53.23	All_gs454_000231	| IPR005317 | Peptidase M49, dipeptidyl-peptidase III | length: 620	gs454_000231	22
4	48.21	48.22	65.55	65.4	62.97	All_gs454_000173	| IPR003598 | Immunoglobulin subtype 2 | length: 659	gs454_000173	24
5	44.21	44.21	40.45	34.69	31.41	All_gs454_000052	| IPR001930 | Peptidase M1, membrane alanine aminopeptidase | length: 885	gs454_000052	22
6	43.27	43.3	66.8	61.3	51.73	All_gs454_000834	| IPR005746 | Thioredoxin | length: 491	gs454_000834	23
7	39.25	39.25	67.51	66.13	60.83	All_gs454_001467	| IPR000941 | Enolase | length: 434	gs454_001467	20
8	37.89	37.89	71.95	69.51	69.51	All_gs454_003555	| IPR003598 | Immunoglobulin subtype 2 | length: 328	gs454_003555	19
9	34.61	34.6	18.45	15.65	11.73	All_gs454_000005	| IPR001747 | Lipid transport protein, N-terminal | length: 1713	gs454_000005	15
10	33.83	33.83	48.08	40.86	38.71	All_gs454_000186	| IPR000573 | Aconitase A/isopropylmalate dehydratase small subunit, swivel | length: 651	gs454_000186	17
11	33.1	33.1	59.95	57.04	51.94	All_gs454_001797	| IPR001563 | Peptidase S10, serine carboxypeptidase | length: 412	gs454_001797	20
12	32.13	32.18	37.69	35.65	35.65	All_gs454_000307	| IPR005843 | Alpha-D-phosphohexomutase, C-terminal | length: 589	gs454_000307	17
13	31.2	31.2	72.95	65.85	61.48	All_gs454_002639	| IPR000741 | Fructose-bisphosphate aldolase, class-I | length: 366	gs454_002639	16
14	30.87	30.93	46.28	43.79	35.46	BmPt2_000053	| IPR001844 | Chaperonin Cpn60 | length: 564	53	15
15	29.65	29.65	52.55	45.62	43.79	All_gs454_000844	| IPR003598 | Immunoglobulin subtype 2 | length: 491	gs454_000844	15
16	29.25	29.27	34.69	29.47	26.91	All_gs454_000057	| IPR000573 | Aconitase A/isopropylmalate dehydratase small subunit, swivel | length: 862	gs454_000057	15
17	28.91	28.98	23.94	20.23	18.27	All_gs454_000039	| IPR000918 | Isocitrate lyase/phosphorylmutase | length: 969	gs454_000039	15
18	28.81	28.82	45.75	41.41	34.36	All_gs454_000441	| IPR001375 | Peptidase S9, prolyl oligopeptidase, catalytic domain | length: 553	gs454_000441	15
19	28.14	28.16	40.34	40.34	33.96	BmPt2_000013	| IPR001023 | Heat shock protein Hsp70 | length: 642	13	15
19	0	28.16	40.34	40.34	33.96	All_gs454_000200	| IPR001023 | Heat shock protein Hsp70 | length: 642	gs454_000200	15
20	27.63	27.7	27.81	27.26	21.37	All_gs454_000106	| IPR000811 | Glycosyl transferase, family 35 | length: 730	gs454_000106	12
21	27.34	27.37	37.26	32.19	27.87	All_gs454_000154	| IPR000034 | Laminin B type IV | length: 671	gs454_000154	14
22	26.22	26.22	27.36	23.35	20.64	All_gs454_000061	| IPR000640 | Translation elongation factor EFG/EF2, C-terminal | length: 848	gs454_000061	14
22	0.01	24.29	27.59	22.29	19.58	BmPt2_000001	| IPR000640 | Translation elongation factor EFG/EF2, C-terminal | length: 848	1	14
23	25.19	25.19	72.07	70.34	70.34	All_gs454_004604	| IPR001395 | Aldo/keto reductase | length: 290	gs454_004604	13
24	24.62	24.64	64.63	63.03	48.94	BmPt2_000586	| IPR004000 | Actin/actin-like | length: 376	586	13
24	0	24.64	64.63	63.03	48.94	All_gs454_002431	| IPR004000 | Actin/actin-like | length: 376	gs454_002431	13
25	24.32	24.33	57.35	46.76	40	All_gs454_003244	| IPR000169 | Peptidase, cysteine peptidase active site | length: 340	gs454_003244	14
26	23.69	23.84	49.1	46.53	46.53	All_gs454_002189	| IPR001507 | Endoglin/CD105 antigen | length: 389	gs454_002189	25
26	0	21.57	48.44	43.23	43.23	All_gs454_002284	| IPR001507 | Endoglin/CD105 antigen | length: 384	gs454_002284	25
27	23.4	23.53	16.81	15.71	13.52	All_gs454_000008	| IPR003598 | Immunoglobulin subtype 2 | length: 1642	gs454_000008	14
28	23.11	23.29	34.08	32.07	30.73	All_gs454_001243	| IPR000718 | Peptidase M13, neprilysin | length: 449	gs454_001243	12
29	22.68	22.84	38.71	35.48	30.47	All_gs454_000418	| IPR000587 | Creatinase | length: 558	gs454_000418	11
30	22.58	22.72	21.31	15.14	10.19	All_gs454_000019	| IPR001747 | Lipid transport protein, N-terminal | length: 1070	gs454_000019	11
31	22.21	22.23	24.68	20.49	20.49	All_gs454_000058	| IPR003599 | Immunoglobulin subtype | length: 859	gs454_000058	12
32	22.09	22.09	54.55	53.41	53.41	All_gs454_013003	| noIPR | length: 176	gs454_013003	12
33	21.14	21.18	51.99	46.93	46.93	All_gs454_004961	| IPR000760 | Inositol monophosphatase | length: 277	gs454_004961	11
34	20.77	20.85	36.56	33.74	27.94	BmPt2_000044	| IPR005841 | Alpha-D-phosphohexomutase superfamily | length: 569	44	11
35	20.27	20.27	58.77	58.77	54.09	All_gs454_003203	| IPR000169 | Peptidase, cysteine peptidase active site | length: 342	gs454_003203	13
36	20.26	20.27	59.53	51.03	39.88	All_gs454_003233	| IPR016040 | NAD(P)-binding domain | length: 341	gs454_003233	10
37	19.8	19.83	56.92	56.41	47.69	All_gs454_007322	| IPR000866 | Alkyl hydroperoxide reductase/ Thiol specific antioxidant/ Mal allergen | length: 195	gs454_007322	10
38	19.48	19.53	54.76	52.38	50.3	All_gs454_003350	| IPR001236 | Lactate/malate dehydrogenase | length: 336	gs454_003350	11
39	19.36	19.38	62.83	54.42	53.98	All_gs454_012307	| Unknow | length: 226	gs454_012307	11
40	18.95	18.96	37.32	33.82	32.07	All_gs454_011418	| Unknow | length: 343	gs454_011418	9
41	18.92	19.07	48.28	33.82	25.74	All_gs454_001852	| IPR000796 | Aspartate/other aminotransferase | length: 408	gs454_001852	9
41	0	16.81	47.06	31.86	23.77	BmPt2_000404	| IPR000796 | Aspartate/other aminotransferase | length: 408	404	9
42	18.86	18.93	35.55	35.55	28.2	All_gs454_001641	| IPR002223 | Proteinase inhibitor I2, Kunitz metazoa | length: 422	gs454_001641	10
42	0	18.93	29.88	29.88	23.71	All_gs454_000740	| IPR002223 | Proteinase inhibitor I2, Kunitz metazoa | length: 502	gs454_000740	10
43	18.56	18.62	46.56	44.44	39.42	All_gs454_011256	| IPR009007 | Peptidase aspartic, catalytic | length: 378	gs454_011256	10
44	18.53	18.62	56.31	53.23	47.38	All_gs454_003616	| IPR003599 | Immunoglobulin subtype | length: 325	gs454_003616	11
45	18.44	18.47	68.09	61.7	58.51	All_gs454_012814	| Unknow | length: 188	gs454_012814	9
46	18	18	65.56	65	65	All_gs454_007780	| IPR001424 | Superoxide dismutase, copper/zinc binding | length: 180	gs454_007780	9
47	17.89	17.92	38.92	35.63	34.43	All_gs454_003413	| IPR001236 | Lactate/malate dehydrogenase | length: 334	gs454_003413	9
48	17.84	18.13	12	8.279	6.091	All_gs454_000006	| IPR001747 | Lipid transport protein, N-terminal | length: 1691	gs454_000006	9
49	17.74	17.91	42.26	42.26	27.56	All_gs454_002346	| IPR003010 | Nitrilase/cyanide hydratase and apolipoprotein N-acyltransferase | length: 381	gs454_002346	9
50	17.73	17.87	46.04	38.37	35.15	All_gs454_001927	| IPR000192 | Aminotransferase, class V/Cysteine desulfurase | length: 404	gs454_001927	10
51	17.69	17.78	45.86	41.4	41.4	All_gs454_013371	| IPR008139 | Saposin B | length: 157	gs454_013371	9
52	17.6	17.71	34.39	24.88	23.17	All_gs454_011149	| IPR001124 | Lipid-binding serum glycoprotein, C-terminal | length: 410	gs454_011149	9
53	16.98	17.03	47.08	40.94	32.46	All_gs454_011419	| IPR009007 | Peptidase aspartic, catalytic | length: 342	gs454_011419	9
54	16.92	17	51.19	45.42	43.05	All_gs454_004468	| IPR005484 | Ribosomal protein L18/L5 | length: 295	gs454_004468	10
55	16.92	16.99	66.29	66.29	61.71	All_gs454_013020	| Unknow | length: 175	gs454_013020	9
56	16.88	16.95	77.72	70.65	70.65	All_gs454_007650	| IPR002818 | ThiJ/PfpI | length: 184	gs454_007650	9
57	16.85	16.94	31.97	29.16	29.16	BmPt2_000177	| IPR000795 | Protein synthesis factor, GTP-binding | length: 463	177	10
57	0	16.94	32.03	29.22	29.22	All_gs454_001096	| IPR000795 | Protein synthesis factor, GTP-binding | length: 462	gs454_001096	10
58	16.47	16.64	39.7	34.55	28.54	All_gs454_001049	| IPR001327 | Pyridine nucleotide-disulphide oxidoreductase, NAD-binding region | length: 466	gs454_001049	8
59	16.31	18.56	34.7	33.06	31.42	All_gs454_002648	| IPR000741 | Fructose-bisphosphate aldolase, class-I | length: 366	gs454_002648	9
60	16.29	16.34	46.77	46.77	35.38	All_gs454_003626	| IPR008152 | Clathrin adaptor, alpha/beta/gamma-adaptin, appendage, Ig-like subdomain | length: 325	gs454_003626	7
61	16.23	16.28	37.06	31.84	30.1	All_gs454_001962	| IPR000073 | Alpha/beta hydrolase fold-1 | length: 402	gs454_001962	10
62	16.12	16.19	43.45	43.45	32.27	All_gs454_003957	| IPR000760 | Inositol monophosphatase | length: 313	gs454_003957	7
63	16	16.04	80	80	80	All_gs454_014072	| IPR002075 | Nuclear transport factor 2 | length: 125	gs454_014072	9
64	16	16	31.56	31.3	31.3	All_gs454_002423	| IPR001223 | Glycoside hydrolase, family 18, catalytic domain | length: 377	gs454_002423	8
65	15.86	15.93	43.37	38.15	38.15	BmPt2_001845	| IPR000308 | 14-3-3 protein | length: 249	1845	9
65	0	15.93	44.44	39.09	39.09	All_gs454_005877	| IPR000308 | 14-3-3 protein | length: 243	gs454_005877	9
66	15.81	16.1	24.86	24.86	20	BmPt2_000064	| IPR000194 | ATPase, F1/V1/A1 complex, alpha/beta subunit, nucleotide-binding domain | length: 535	64	9
67	15.76	15.95	34.21	34.21	32.68	All_gs454_011066	| Unknow | length: 456	gs454_011066	10
68	15.4	15.48	38.4	33.46	25.86	All_gs454_005335	| IPR000876 | Ribosomal protein S4e | length: 263	gs454_005335	7
68	0	14.6	35.74	30.8	25.86	BmPt2_001668	| IPR000876 | Ribosomal protein S4e | length: 263	1668	7
69	15.29	15.36	38.46	38.01	38.01	All_gs454_006490	| IPR017853 | Glycoside hydrolase, catalytic core | length: 221	gs454_006490	8
70	15.28	15.45	30.33	21.69	15.81	All_gs454_010955	| IPR001507 | Endoglin/CD105 antigen | length: 544	gs454_010955	7
71	15.21	15.31	55.83	54.37	48.06	All_gs454_006964	| IPR004045 | Glutathione S-transferase, N-terminal | length: 206	gs454_006964	9
72	14.83	14.85	61.15	60.43	60.43	All_gs454_009035	| IPR001534 | Transthyretin-like | length: 139	gs454_009035	7
73	14.81	14.88	30.74	30.74	18.96	All_gs454_000752	| IPR008758 | Peptidase S28 | length: 501	gs454_000752	7
74	14.77	14.85	42.97	38.28	30.08	BmPt2_001754	| IPR001593 | Ribosomal protein S3Ae | length: 256	1754	7
74	0	14.85	42.97	38.28	30.08	All_gs454_005518	| IPR001593 | Ribosomal protein S3Ae | length: 256	gs454_005518	7
75	14.75	14.82	37.08	37.08	37.08	All_gs454_002836	| IPR000884 | Thrombospondin, type 1 repeat | length: 356	gs454_002836	8
76	14.53	14.59	42.01	37.44	37.44	All_gs454_006539	| IPR000866 | Alkyl hydroperoxide reductase/ Thiol specific antioxidant/ Mal allergen | length: 219	gs454_006539	8
76	0	12.47	35.62	31.05	31.05	BmPt2_002338	| IPR000866 | Alkyl hydroperoxide reductase/ Thiol specific antioxidant/ Mal allergen | length: 219	2338	8
77	14.4	14.49	31.22	31.22	29.01	All_gs454_002706	| IPR001461 | Peptidase A1 | length: 362	gs454_002706	9
78	14.04	14.04	34.45	34.03	34.03	All_gs454_006013	| Unknow | length: 238	gs454_006013	7
79	14	14	72.87	72.87	72.87	All_gs454_009353	| IPR002097 | Profilin/allergen | length: 129	gs454_009353	7
80	13.91	14.03	48.18	34.82	31.58	BmPt2_001870	| IPR001351 | Ribosomal protein S3, C-terminal | length: 247	1870	8
80	0	14.03	48.37	34.96	31.71	All_gs454_005802	| IPR001351 | Ribosomal protein S3, C-terminal | length: 246	gs454_005802	8
81	13.73	13.82	29.68	24.44	22.94	All_gs454_001975	| IPR001261 | ArgE/DapE/ACY1/CPG2/YscS, conserved site | length: 401	gs454_001975	8
82	13.71	13.76	53.88	53.4	47.57	All_gs454_006970	| IPR004045 | Glutathione S-transferase, N-terminal | length: 206	gs454_006970	7
83	13.63	13.67	51.85	51.32	44.97	All_gs454_012795	| Unknow | length: 189	gs454_012795	7
84	13.42	13.44	45.16	45.16	45.16	All_gs454_012837	| IPR007284 | Ground-like region | length: 186	gs454_012837	7
85	13.2	13.25	38.9	38.9	37.08	All_gs454_002300	| IPR001461 | Peptidase A1 | length: 383	gs454_002300	9
86	13.17	13.27	66.93	66.93	61.42	BmPt2_004526	| IPR000535 | Major sperm protein | length: 127	4526	7
87	13.16	13.25	62.72	52.07	50.3	All_gs454_008075	| IPR001519 | Ferritin, N-terminal | length: 169	gs454_008075	6
88	12.97	13.19	33.16	27.55	26.02	All_gs454_002146	| IPR004360 | Glyoxalase/bleomycin resistance protein/dioxygenase | length: 392	gs454_002146	7
89	12.94	12.99	66.98	60	46.05	All_gs454_012447	| Unknow | length: 215	gs454_012447	6
90	12.72	12.84	45.33	31.67	27	All_gs454_004305	| IPR003014 | PAN-1 domain | length: 300	gs454_004305	7
91	12.65	12.8	43.93	37.86	27.86	All_gs454_004876	| IPR000801 | Putative esterase | length: 280	gs454_004876	6
92	12.61	12.63	51.25	51.25	38.75	All_gs454_013307	| Unknow | length: 160	gs454_013307	7
93	12.48	12.5	43.22	43.22	40.2	All_gs454_012662	| IPR002035 | von Willebrand factor, type A | length: 199	gs454_012662	6
94	12.46	12.5	37.85	37.85	30.84	BmPt2_002420	| IPR001806 | Ras GTPase | length: 214	2420	6
94	0	12.5	37.85	37.85	30.84	All_gs454_006701	| IPR001806 | Ras GTPase | length: 214	gs454_006701	6
95	12.4	12.54	46.67	46.67	46.67	All_gs454_012336	| Unknow | length: 225	gs454_012336	8
96	12.39	12.59	34.69	24.23	19.9	All_gs454_002135	| IPR000111 | Glycoside hydrolase, clan GH-D | length: 392	gs454_002135	6
97	12.29	12.32	44.55	34.98	28.71	BmPt2_005552	| Unknow | length: 303	5552	6
98	12	12	63.31	63.31	63.31	All_gs454_009042	| IPR001534 | Transthyretin-like | length: 139	gs454_009042	6
99	11.94	12.02	59.02	55.12	48.78	BmPt2_002622	| IPR001806 | Ras GTPase | length: 205	2622	6
99	0	12.02	59.02	55.12	48.78	All_gs454_006995	| IPR001806 | Ras GTPase | length: 205	gs454_006995	6
100	11.74	11.82	51.61	47.85	47.85	All_gs454_012839	| Unknow | length: 186	gs454_012839	8
101	11.71	11.85	26.64	21.58	15.95	All_gs454_000536	| IPR000194 | ATPase, F1/V1/A1 complex, alpha/beta subunit, nucleotide-binding domain | length: 533	gs454_000536	6
101	0	11.77	25.14	18.57	15.95	BmPt2_000068	| IPR000194 | ATPase, F1/V1/A1 complex, alpha/beta subunit, nucleotide-binding domain | length: 533	68	6
102	11.56	11.63	39.8	29.35	29.35	All_gs454_012630	| Unknow | length: 201	gs454_012630	6
103	11.52	11.71	23.4	23.4	19.46	All_gs454_001878	| IPR001662 | Translation elongation factor EF1B, gamma chain, conserved | length: 406	gs454_001878	6
103	0	11.41	21.62	21.62	19.41	BmPt2_000405	| IPR001662 | Translation elongation factor EF1B, gamma chain, conserved | length: 407	405	6
104	11.4	22.68	62.95	57.37	54.18	All_gs454_005663	| IPR001844 | Chaperonin Cpn60 | length: 251	gs454_005663	6
105	11.03	11.13	22.34	19.24	14.09	All_gs454_000325	| IPR001661 | Glycoside hydrolase, family 37 | length: 582	gs454_000325	6
106	10.95	10.97	49.73	44.86	44.86	All_gs454_012860	| IPR017942 | Lipid-binding serum glycoprotein, N-terminal | length: 185	gs454_012860	6
107	10.93	11.01	21.07	15.08	12.6	BmPt2_000134	| IPR001697 | Pyruvate kinase | length: 484	134	6
107	0	11.01	19.32	13.83	11.55	All_gs454_000576	| IPR001697 | Pyruvate kinase | length: 528	gs454_000576	6
108	10.92	11	15.6	11.79	9.951	All_gs454_000077	| IPR003338 | ATPase, AAA-type, VAT, N-terminal | length: 814	gs454_000077	5
108	0	8.79	13.39	9.705	7.862	BmPt2_000002	| IPR003338 | ATPase, AAA-type, VAT, N-terminal | length: 814	2	5
109	10.91	10.93	12.07	9.739	9.739	All_gs454_000107	| IPR000152 | EGF-type aspartate/asparagine hydroxylation site | length: 729	gs454_000107	6
110	10.88	11.05	28.27	26.37	16.39	All_gs454_001667	| IPR001930 | Peptidase M1, membrane alanine aminopeptidase | length: 421	gs454_001667	6
111	10.84	10.86	32.65	28.98	28.98	All_gs454_012122	| Unknow | length: 245	gs454_012122	5
112	10.8	10.89	48.04	48.04	48.04	All_gs454_007788	| IPR008632 | Nematode fatty acid retinoid binding | length: 179	gs454_007788	7
113	10.79	10.89	21.62	19.19	14.86	All_gs454_002533	| IPR001680 | WD40 repeat | length: 370	gs454_002533	5
114	10.78	10.89	34.45	34.45	34.45	All_gs454_012502	| IPR005833 | Haloacid dehalogenase/epoxide hydrolase | length: 209	gs454_012502	6
115	10.72	12.06	34.31	26.1	23.75	All_gs454_011428	| IPR009007 | Peptidase aspartic, catalytic | length: 341	gs454_011428	5
116	10.57	11.46	15.22	13.13	11.19	All_gs454_000155	| IPR000718 | Peptidase M13, neprilysin | length: 670	gs454_000155	7
117	10.56	10.71	30.11	20	15.16	All_gs454_001164	| IPR003165 | Stem cell self-renewal protein Piwi | length: 455	gs454_001164	6
118	10.48	10.57	25.15	22.75	18.26	All_gs454_003402	| IPR000033 | Low-density lipoprotein receptor, YWTD repeat | length: 334	gs454_003402	5
119	10.43	10.54	11.99	8.071	7.148	All_gs454_000012	| IPR003598 | Immunoglobulin subtype 2 | length: 1301	gs454_000012	6
120	10.39	10.47	18.28	18.28	18.28	All_gs454_002728	| IPR000169 | Peptidase, cysteine peptidase active site | length: 361	gs454_002728	6
121	10.39	10.41	24.8	23.16	20.44	All_gs454_002631	| IPR000169 | Peptidase, cysteine peptidase active site | length: 367	gs454_002631	6
122	10.35	10.4	38.08	38.08	30	All_gs454_005409	| IPR001938 | Thaumatin, pathogenesis-related | length: 260	gs454_005409	5
123	10.27	10.33	18.23	17.5	17.5	All_gs454_000479	| IPR000034 | Laminin B type IV | length: 543	gs454_000479	6
124	10.14	10.15	41.61	41.61	30.2	All_gs454_008716	| IPR000866 | Alkyl hydroperoxide reductase/ Thiol specific antioxidant/ Mal allergen | length: 149	gs454_008716	5
124	0	8.15	41.61	35.57	24.16	BmPt2_003976	| IPR000866 | Alkyl hydroperoxide reductase/ Thiol specific antioxidant/ Mal allergen | length: 149	3976	5
125	10.1	10.11	50.89	50.89	47.34	All_gs454_008103	| Unknow | length: 169	gs454_008103	5
126	10.01	10.01	61.9	61.11	61.11	All_gs454_009442	| IPR002097 | Profilin/allergen | length: 126	gs454_009442	6
126	0	8.01	50.79	50	50	BmPt2_004561	| IPR002097 | Profilin/allergen | length: 126	4561	6
127	10	10	87.61	87.61	87.61	All_gs454_009773	| IPR001398 | Macrophage migration inhibitory factor | length: 113	gs454_009773	5
128	10	10	30.11	30.11	30.11	All_gs454_005183	| IPR004911 | Gamma interferon inducible lysosomal thiol reductase GILT | length: 269	gs454_005183	5
129	9.82	9.89	22.57	22.57	19.79	All_gs454_004645	| IPR002921 | Lipase, class 3 | length: 288	gs454_004645	5
130	9.72	9.81	27.73	25.66	20.06	All_gs454_011438	| Unknow | length: 339	gs454_011438	4
131	9.67	12.32	37.69	29.74	29.74	All_gs454_002182	| IPR001461 | Peptidase A1 | length: 390	gs454_002182	7
132	9.63	9.76	29.38	18.87	18.87	All_gs454_002522	| IPR000215 | Protease inhibitor I4, serpin | length: 371	gs454_002522	6
133	9.62	9.69	30.68	21.64	18.9	All_gs454_002660	| IPR000749 | ATP:guanido phosphotransferase | length: 365	gs454_002660	5
133	0	8.17	29.68	20.86	15.78	BmPt2_000608	| IPR000749 | ATP:guanido phosphotransferase | length: 374	608	5
134	9.59	9.78	39.93	35.49	26.28	BmPt2_001332	| IPR001865 | Ribosomal protein S2 | length: 293	1332	5
134	0	9.78	39.93	35.49	26.28	All_gs454_004524	| IPR001865 | Ribosomal protein S2 | length: 293	gs454_004524	5
135	9.56	9.73	41.73	28.78	23.38	BmPt2_001493	| IPR001079 | Galectin, carbohydrate recognition domain | length: 278	1493	5
135	0	9.73	41.73	28.78	23.38	All_gs454_004917	| IPR001079 | Galectin, carbohydrate recognition domain | length: 278	gs454_004917	5
136	9.51	14.36	29.89	23.47	12.83	BmPt2_000014	| IPR001023 | Heat shock protein Hsp70 | length: 639	14	4
137	9.34	9.45	23.38	23.38	23.38	BmPt2_001498	| IPR000851 | Ribosomal protein S5 | length: 278	1498	6
137	0	9.45	27.31	27.31	27.31	All_gs454_006019	| IPR000851 | Ribosomal protein S5 | length: 238	gs454_006019	6
138	9.32	9.39	24.66	22.3	20.27	All_gs454_011660	| Unknow | length: 296	gs454_011660	4
139	9.25	9.29	31.58	31.58	31.58	All_gs454_006276	| IPR001223 | Glycoside hydrolase, family 18, catalytic domain | length: 228	gs454_006276	5
140	9.21	9.28	28.48	20.85	18.61	BmPt2_000222	| IPR000806 | Rab GDI protein | length: 446	222	5
140	0	9.28	28.48	20.85	18.61	All_gs454_001281	| IPR000806 | Rab GDI protein | length: 446	gs454_001281	5
141	9.09	9.12	37.58	30.91	30.91	BmPt2_003530	| IPR003172 | MD-2-related lipid-recognition | length: 165	3530	5
141	0	9.12	37.8	31.1	31.1	All_gs454_008227	| IPR003172 | MD-2-related lipid-recognition | length: 164	gs454_008227	5
142	9.02	9.13	34.55	26.7	22.51	BmPt2_002897	| IPR001912 | Ribosomal protein S4 | length: 191	2897	5
142	0	9.13	34.55	26.7	22.51	All_gs454_007434	| IPR001912 | Ribosomal protein S4 | length: 191	gs454_007434	5
143	8.99	9.1	16.99	12.7	7.533	All_gs454_000151	| IPR001375 | Peptidase S9, prolyl oligopeptidase, catalytic domain | length: 677	gs454_000151	4
144	8.96	8.99	52.27	52.27	52.27	BmPt2_004418	| IPR002075 | Nuclear transport factor 2 | length: 132	4418	5
144	0	8.99	52.27	52.27	52.27	All_gs454_009261	| IPR002075 | Nuclear transport factor 2 | length: 132	gs454_009261	5
145	8.81	8.87	39.38	31.66	25.87	All_gs454_005432	| IPR000757 | Glycoside hydrolase, family 16 | length: 259	gs454_005432	7
146	8.75	8.87	30.15	24.48	17.53	All_gs454_002212	| IPR001461 | Peptidase A1 | length: 388	gs454_002212	5
147	8.65	8.81	14.01	14.01	10.13	All_gs454_001068	| IPR001563 | Peptidase S10, serine carboxypeptidase | length: 464	gs454_001068	4
148	8.56	8.61	44.77	44.77	44.77	All_gs454_013082	| Unknow | length: 172	gs454_013082	6
149	8.53	19.4	55.28	54.27	54.27	All_gs454_007198	| IPR001563 | Peptidase S10, serine carboxypeptidase | length: 199	gs454_007198	5
150	8.46	8.59	18.99	12.98	8.743	All_gs454_000105	| IPR000322 | Glycoside hydrolase, family 31 | length: 732	gs454_000105	4
151	8.45	8.48	56.95	49.01	41.72	All_gs454_008633	| IPR005135 | Endonuclease/exonuclease/phosphatase | length: 151	gs454_008633	5
152	8.39	8.52	37.24	34.18	34.18	BmPt2_002799	| IPR002132 | Ribosomal protein L5 | length: 196	2799	5
152	0	8.52	37.24	34.18	34.18	All_gs454_007292	| IPR002132 | Ribosomal protein L5 | length: 196	gs454_007292	5
153	8.22	8.56	19.42	16.91	14.39	All_gs454_004934	| IPR001079 | Galectin, carbohydrate recognition domain | length: 278	gs454_004934	4
154	8.19	8.54	22.61	20.16	11.81	All_gs454_000839	| IPR005746 | Thioredoxin | length: 491	gs454_000839	6
154	0	8.49	20.29	20.29	11.89	BmPt2_000124	| IPR005746 | Thioredoxin | length: 488	124	6
155	8.18	8.25	41.45	41.45	41.45	BmPt2_003907	| IPR001564 | Nucleoside diphosphate kinase, core | length: 152	3907	5
155	0	8.25	41.45	41.45	41.45	All_gs454_008621	| IPR001564 | Nucleoside diphosphate kinase, core | length: 152	gs454_008621	5
156	8.12	8.13	30.81	30.81	26.49	All_gs454_007618	| IPR000866 | Alkyl hydroperoxide reductase/ Thiol specific antioxidant/ Mal allergen | length: 185	gs454_007618	4
157	8.05	8.06	45.93	28.15	28.15	All_gs454_009180	| IPR000463 | Cytosolic fatty-acid binding | length: 135	gs454_009180	4
157	0	8.04	37.5	27.94	27.94	BmPt2_004316	| IPR000463 | Cytosolic fatty-acid binding | length: 136	4316	4
158	8.03	8.23	35.58	35.58	35.58	All_gs454_006902	| IPR003961 | Fibronectin, type III | length: 208	gs454_006902	5
159	8.01	8.09	23.21	20.48	18.09	BmPt2_001329	| IPR000668 | Peptidase C1A, papain C-terminal | length: 293	1329	4
159	0	5.98	26.37	16.1	13.7	All_gs454_004548	| IPR000668 | Peptidase C1A, papain C-terminal | length: 292	gs454_004548	4
160	8	8	31.38	29.26	29.26	All_gs454_012818	| Unknow | length: 188	gs454_012818	4
160	0	6	24.21	15.26	15.26	BmPt2_006165	| Unknow | length: 190	6165	4
161	8	8	48.89	48.89	48.89	All_gs454_009181	| IPR006175 | Endoribonuclease L-PSP | length: 135	gs454_009181	4
161	0	6	24.66	20.55	20.55	BmPt2_004067	| IPR006175 | Endoribonuclease L-PSP | length: 146	4067	4
162	7.96	8	36.27	36.27	36.27	BmPt2_002858	| IPR000554 | Ribosomal protein S7e | length: 193	2858	4
162	0	8	36.27	36.27	36.27	All_gs454_007378	| IPR000554 | Ribosomal protein S7e | length: 193	gs454_007378	4
163	7.92	8	30.61	30.61	30.61	All_gs454_008804	| IPR001534 | Transthyretin-like | length: 147	gs454_008804	4
164	7.85	8.01	20	20	16.29	BmPt2_000765	| IPR001948 | Peptidase M18, aminopeptidase I | length: 350	765	5
164	0	8.01	24.22	24.22	19.72	All_gs454_004613	| IPR001948 | Peptidase M18, aminopeptidase I | length: 289	gs454_004613	5
165	7.84	7.92	47.87	43.09	37.77	All_gs454_007504	| IPR000702 | Ribosomal protein L6 | length: 188	gs454_007504	4
165	0	7.85	43.09	43.09	37.77	BmPt2_002975	| IPR000702 | Ribosomal protein L6 | length: 188	2975	4
166	7.8	9.97	23.77	23.77	21.19	All_gs454_002228	| IPR001461 | Peptidase A1 | length: 387	gs454_002228	4
167	7.47	7.55	21.35	21.35	18.15	All_gs454_004844	| IPR001079 | Galectin, carbohydrate recognition domain | length: 281	gs454_004844	6
167	0	5.41	18.18	18.18	15.03	BmPt2_001415	| IPR001079 | Galectin, carbohydrate recognition domain | length: 286	1415	6
168	7.41	7.47	18.68	18.68	15.8	All_gs454_003032	| IPR000169 | Peptidase, cysteine peptidase active site | length: 348	gs454_003032	4
169	7.39	7.55	21.92	19.02	15.88	All_gs454_001272	| IPR001563 | Peptidase S10, serine carboxypeptidase | length: 447	gs454_001272	6
170	7.38	7.45	11.43	9.082	6.152	All_gs454_010884	| Unknow | length: 1024	gs454_010884	4
171	7.35	7.41	38.28	38.28	31.25	BmPt2_004496	| IPR000626 | Ubiquitin | length: 128	4496	4
171	0.01	6.56	54.61	50.92	44.28	All_gs454_005135	| IPR000626 | Ubiquitin | length: 271	gs454_005135	4
171	0	7.41	38.28	38.28	31.25	All_gs454_009380	| IPR000626 | Ubiquitin | length: 128	gs454_009380	4
172	7.32	7.45	36.36	36.36	26.7	All_gs454_007873	| IPR004360 | Glyoxalase/bleomycin resistance protein/dioxygenase | length: 176	gs454_007873	4
173	7.32	7.38	23.77	21.51	21.51	All_gs454_011918	| Unknow | length: 265	gs454_011918	4
174	7.27	7.4	35.54	28.92	22.89	All_gs454_013189	| IPR008139 | Saposin B | length: 166	gs454_013189	4
175	7.2	7.34	18.1	15.55	11.37	All_gs454_001512	| IPR005746 | Thioredoxin | length: 431	gs454_001512	4
175	0	3.72	12.73	12.73	8.565	BmPt2_000278	| IPR005746 | Thioredoxin | length: 432	278	4
176	7.2	7.25	46.72	46.72	40.15	BmPt2_004288	| IPR001534 | Transthyretin-like | length: 137	4288	4
176	0	7.25	40.76	40.76	35.03	BmPt2_003740	| IPR001534 | Transthyretin-like | length: 157	3740	4
176	0	7.25	40.15	40.15	40.15	All_gs454_009101	| IPR001534 | Transthyretin-like | length: 137	gs454_009101	4
177	7.17	7.28	31.65	31.65	31.65	All_gs454_013354	| IPR009009 | Barwin-related endoglucanase | length: 158	gs454_013354	4
178	7.16	7.23	41.06	41.06	28.48	BmPt2_003928	| IPR001892 | Ribosomal protein S13 | length: 151	3928	4
178	0	7.23	41.33	41.33	28.67	All_gs454_008682	| IPR001892 | Ribosomal protein S13 | length: 150	gs454_008682	4
179	7.15	7.32	13.42	8.333	6.073	BmPt2_000007	| IPR001404 | Chaperone protein htpG | length: 708	7	4
179	0	7.32	13.42	8.333	6.073	All_gs454_000124	| IPR001404 | Chaperone protein htpG | length: 708	gs454_000124	4
180	7.13	7.2	25.48	22.01	19.31	All_gs454_005441	| IPR000915 | Ribosomal protein L6E | length: 259	gs454_005441	4
180	0	5.11	24.51	18.29	15.56	BmPt2_001729	| IPR000915 | Ribosomal protein L6E | length: 257	1729	4
181	6.98	16.15	41.15	41.15	41.15	BmPt2_002185	| IPR012335 | Thioredoxin fold | length: 226	2185	4
182	6.98	7.21	14.44	13.15	13.15	BmPt2_000171	| IPR002020 | Citrate synthase-like | length: 464	171	4
182	0	7.21	14.44	13.15	13.15	All_gs454_001066	| IPR002020 | Citrate synthase-like | length: 464	gs454_001066	4
183	6.89	7.05	34.39	34.39	34.39	All_gs454_008464	| IPR001930 | Peptidase M1, membrane alanine aminopeptidase | length: 157	gs454_008464	4
184	6.83	6.87	46.43	42.86	40	BmPt2_004189	| IPR000218 | Ribosomal protein L14b/L23e | length: 140	4189	4
184	0	6.87	46.43	42.86	40	All_gs454_009000	| IPR000218 | Ribosomal protein L14b/L23e | length: 140	gs454_009000	4
185	6.78	6.93	32.5	32.5	27	BmPt2_002714	| IPR002130 | Peptidyl-prolyl cis-trans isomerase, cyclophilin-type | length: 200	2714	4
185	0	6.93	32.5	32.5	27	All_gs454_007170	| IPR002130 | Peptidyl-prolyl cis-trans isomerase, cyclophilin-type | length: 200	gs454_007170	4
186	6.63	6.72	18.8	17.23	13.05	All_gs454_002297	| IPR006109 | NAD-dependent glycerol-3-phosphate dehydrogenase, C-terminal | length: 383	gs454_002297	3
187	6.6	6.68	50.91	42.73	42.73	All_gs454_009832	| IPR000231 | Ribosomal protein L30e | length: 110	gs454_009832	4
187	0.01	5.25	51.82	35.45	35.45	BmPt2_004831	| IPR000231 | Ribosomal protein L30e | length: 110	4831	4
188	6.55	6.59	13.53	13.53	7.339	All_gs454_001426	| IPR001179 | Peptidyl-prolyl cis-trans isomerase, FKBP-type | length: 436	gs454_001426	3
189	6.49	6.53	30.56	23.89	16.11	All_gs454_007765	| IPR021138 | Ribosomal protein L18a | length: 180	gs454_007765	3
190	6.36	6.45	43.51	28.24	23.66	BmPt2_004444	| IPR000630 | Ribosomal protein S8 | length: 131	4444	3
190	0	6.45	43.85	28.46	23.85	All_gs454_009321	| IPR000630 | Ribosomal protein S8 | length: 130	gs454_009321	3
191	6.36	6.44	37.88	32.58	27.27	All_gs454_013913	| IPR009007 | Peptidase aspartic, catalytic | length: 132	gs454_013913	3
191	0	4.8	38.55	38.55	30.12	All_gs454_015066	| Unknow | length: 83	gs454_015066	3
192	6.34	6.36	47.57	38.83	29.13	BmPt2_004923	| IPR001951 | Histone H4 | length: 103	4923	3
192	0	6.36	47.57	38.83	29.13	All_gs454_009992	| IPR001951 | Histone H4 | length: 103	gs454_009992	3
193	6.26	6.36	37.84	31.76	18.92	All_gs454_008752	| IPR000754 | Ribosomal protein S9 | length: 148	gs454_008752	3
193	0	6.32	30.41	24.32	18.92	BmPt2_004009	| IPR000754 | Ribosomal protein S9 | length: 148	4009	3
194	6.24	6.35	37.97	30.45	18.42	All_gs454_005249	| IPR001563 | Peptidase S10, serine carboxypeptidase | length: 266	gs454_005249	4
195	6.21	6.23	15.59	13.24	10.88	All_gs454_011435	| IPR001461 | Peptidase A1 | length: 340	gs454_011435	3
196	6.1	6.15	22.89	15.14	10.21	All_gs454_004777	| IPR004360 | Glyoxalase/bleomycin resistance protein/dioxygenase | length: 284	gs454_004777	3
197	6.09	6.22	30.46	30.46	25.83	BmPt2_003923	| IPR000589 | Ribosomal protein S15 | length: 151	3923	3
197	0	6.22	30.46	30.46	25.83	All_gs454_008656	| IPR000589 | Ribosomal protein S15 | length: 151	gs454_008656	3
198	6.07	6.12	14.67	14.67	11.97	All_gs454_011976	| Unknow | length: 259	gs454_011976	3
199	6.05	6.05	12.93	10.63	10.63	BmPt2_000779	| IPR002085 | Alcohol dehydrogenase superfamily, zinc-containing | length: 348	779	3
199	0	6.05	12.93	10.63	10.63	All_gs454_003030	| IPR002085 | Alcohol dehydrogenase superfamily, zinc-containing | length: 348	gs454_003030	3
200	6.03	6.04	25	20.74	20.74	BmPt2_002962	| IPR000039 | Ribosomal protein L18e | length: 188	2962	3
200	0	6.04	25	20.74	20.74	All_gs454_007523	| IPR000039 | Ribosomal protein L18e | length: 188	gs454_007523	3
201	6.02	6.02	12.09	10.03	10.03	All_gs454_003277	| IPR000897 | Signal recognition particle, SRP54 subunit, GTPase | length: 339	gs454_003277	3
202	6	6	50.93	50.93	50.93	All_gs454_009886	| IPR000535 | Major sperm protein | length: 108	gs454_009886	3
202	0	4	32.41	32.41	32.41	BmPt2_004873	| IPR000535 | Major sperm protein | length: 108	4873	3
203	6	6	27.36	22.97	22.97	All_gs454_004450	| IPR000169 | Peptidase, cysteine peptidase active site | length: 296	gs454_004450	3
204	6	6	25.88	25.88	25.88	All_gs454_008067	| IPR005135 | Endonuclease/exonuclease/phosphatase | length: 170	gs454_008067	3
205	6	6	17.83	17.83	17.83	All_gs454_003922	| IPR001790 | Ribosomal protein L10 | length: 314	gs454_003922	3
205	0	4	10.83	10.83	10.83	BmPt2_001081	| IPR001790 | Ribosomal protein L10 | length: 314	1081	3
206	5.98	6.2	10.65	8.154	4.19	All_gs454_000053	| IPR002999 | Tudor domain | length: 883	gs454_000053	3
206	0	5.9	13.86	13.86	10.91	BmPt2_000862	| IPR002999 | Tudor domain | length: 339	862	3
207	5.9	5.93	28.83	27.93	27.93	All_gs454_014405	| Unknow | length: 111	gs454_014405	3
208	5.78	5.85	20.18	20.18	13.3	All_gs454_006606	| IPR013781 | Glycoside hydrolase, subgroup, catalytic core | length: 218	gs454_006606	3
209	5.74	5.8	8.148	8.148	8.148	All_gs454_001915	| IPR015915 | Kelch-type beta propeller | length: 405	gs454_001915	3
210	5.66	5.7	19.02	19.02	19.02	All_gs454_007648	| IPR001507 | Endoglin/CD105 antigen | length: 184	gs454_007648	3
211	5.63	5.73	28.91	28.91	28.91	BmPt2_004498	| IPR002671 | Ribosomal protein L22e | length: 128	4498	4
211	0	5.73	28.91	28.91	28.91	All_gs454_009384	| IPR002671 | Ribosomal protein L22e | length: 128	gs454_009384	4
212	5.63	5.66	17.85	10.98	10.98	All_gs454_001410	| IPR001563 | Peptidase S10, serine carboxypeptidase | length: 437	gs454_001410	4
213	5.62	5.66	31.54	31.54	31.54	All_gs454_009328	| IPR000010 | Proteinase inhibitor I25, cystatin | length: 130	gs454_009328	3
214	5.58	9.79	64.34	63.57	58.14	All_gs454_009342	| IPR002097 | Profilin/allergen | length: 129	gs454_009342	3
214	0	7.72	48.06	47.29	41.86	BmPt2_004482	| IPR002097 | Profilin/allergen | length: 129	4482	3
215	5.56	5.63	19.82	17.16	14.5	All_gs454_003310	| IPR001216 | Cysteine synthase/cystathionine beta-synthase P-phosphate-binding site | length: 338	gs454_003310	3
216	5.52	5.67	26.07	22.5	9.286	All_gs454_004873	| IPR010329 | 3-hydroxyanthranilic acid dioxygenase | length: 280	gs454_004873	3
217	5.46	5.53	26.19	20.48	17.14	BmPt2_002519	| IPR018283 | Ribosomal protein S8e, conserved site | length: 210	2519	3
217	0	5.53	26.19	20.48	17.14	All_gs454_006844	| IPR018283 | Ribosomal protein S8e, conserved site | length: 210	gs454_006844	3
218	5.44	7.61	44.17	44.17	30.06	All_gs454_013243	| Unknow | length: 163	gs454_013243	3
219	5.44	5.52	14.24	11.53	11.53	All_gs454_004465	| IPR019545 | Electron transfer DM13 | length: 295	gs454_004465	3
220	5.33	5.42	33	31.03	18.72	All_gs454_012604	| Unknow | length: 203	gs454_012604	2
221	5.27	5.37	14.7	11.8	9.577	All_gs454_001246	| IPR003599 | Immunoglobulin subtype | length: 449	gs454_001246	3
222	5.25	5.36	20.8	12.41	12.41	All_gs454_005056	| IPR002198 | Short-chain dehydrogenase/reductase SDR | length: 274	gs454_005056	3
223	5.15	5.26	46.63	37.08	28.65	All_gs454_007821	| IPR000884 | Thrombospondin, type 1 repeat | length: 178	gs454_007821	3
224	5.09	5.13	14.96	12.77	12.77	All_gs454_005032	| IPR001279 | Beta-lactamase-like | length: 274	gs454_005032	3
225	5.08	5.17	12.13	12.13	12.13	All_gs454_003288	| IPR000169 | Peptidase, cysteine peptidase active site | length: 338	gs454_003288	4
225	0	3.96	5.917	5.917	5.917	BmPt2_000871	| IPR000169 | Peptidase, cysteine peptidase active site | length: 338	871	4
226	5.03	7.13	33.49	15.79	15.79	All_gs454_006871	| IPR004045 | Glutathione S-transferase, N-terminal | length: 209	gs454_006871	3
227	5.03	5.08	13.15	13.15	13.15	All_gs454_005674	| IPR000426 | Proteasome, alpha-subunit, conserved site | length: 251	gs454_005674	3
228	4.99	5.14	29.38	21.8	21.8	BmPt2_002494	| IPR000235 | Ribosomal protein S7 | length: 211	2494	4
228	0	5.14	29.38	21.8	21.8	All_gs454_006800	| IPR000235 | Ribosomal protein S7 | length: 211	gs454_006800	4
229	4.98	5.13	22.75	20.6	11.59	BmPt2_002088	| IPR001611 | Leucine-rich repeat | length: 233	2088	3
230	4.93	5.08	18.42	12.41	12.41	BmPt2_001629	| IPR001921 | Ribosomal protein L7A | length: 266	1629	3
230	0	5.08	18.49	12.45	12.45	All_gs454_005296	| IPR001921 | Ribosomal protein L7A | length: 265	gs454_005296	3
231	4.87	4.97	21.56	18.96	15.61	All_gs454_011882	| IPR009658 | Domain of unknown function DUF1248 | length: 269	gs454_011882	3
232	4.83	4.89	46.74	36.96	29.35	BmPt2_005026	| IPR000626 | Ubiquitin | length: 92	5026	2
232	0	4.89	46.74	36.96	29.35	All_gs454_010208	| IPR000626 | Ubiquitin | length: 92	gs454_010208	2
233	4.82	4.87	26.57	26.57	26.57	BmPt2_004135	| IPR006032 | Ribosomal protein S12/S23 | length: 143	4135	3
233	0	4.87	26.57	26.57	26.57	All_gs454_008925	| IPR006032 | Ribosomal protein S12/S23 | length: 143	gs454_008925	3
234	4.8	4.96	33.64	24.77	17.29	BmPt2_002430	| IPR001197 | Ribosomal protein L10e | length: 214	2430	3
234	0	4.96	33.64	24.77	17.29	All_gs454_006703	| IPR001197 | Ribosomal protein L10e | length: 214	gs454_006703	3
235	4.73	4.78	25.24	25.24	16.02	All_gs454_006961	| IPR007110 | Immunoglobulin-like | length: 206	gs454_006961	2
235	0	2.68	17.79	17.79	6.135	BmPt2_003572	| IPR013783 | Immunoglobulin-like fold | length: 163	3572	2
236	4.72	4.76	34.48	34.48	34.48	BmPt2_004092	| IPR001534 | Transthyretin-like | length: 145	4092	3
236	0	4.76	35.46	35.46	35.46	All_gs454_008969	| IPR001534 | Transthyretin-like | length: 141	gs454_008969	3
237	4.65	4.82	33.33	29.49	21.37	All_gs454_012227	| Unknow | length: 234	gs454_012227	2
238	4.65	4.7	21.76	19.91	11.57	BmPt2_002393	| IPR002143 | Ribosomal protein L1 | length: 216	2393	2
238	0	4.7	19.91	19.91	11.57	All_gs454_006665	| IPR002143 | Ribosomal protein L1 | length: 216	gs454_006665	2
239	4.59	4.72	14.4	14.4	8.864	BmPt2_000688	| IPR000819 | Peptidase M17, leucyl aminopeptidase, C-terminal | length: 361	688	2
239	0	4.72	12.15	12.15	7.477	All_gs454_001562	| IPR000819 | Peptidase M17, leucyl aminopeptidase, C-terminal | length: 428	gs454_001562	2
240	4.56	4.59	9.913	9.913	7.872	All_gs454_011415	| Unknow | length: 343	gs454_011415	2
241	4.53	4.62	7.317	7.317	7.317	All_gs454_002563	| IPR000933 | Glycoside hydrolase, family 29 | length: 369	gs454_002563	3
242	4.52	18.44	53.78	43.5	29.91	All_gs454_003483	| IPR005746 | Thioredoxin | length: 331	gs454_003483	3
242	0	8.71	41.43	29.52	19.52	BmPt2_002499	| IPR005746 | Thioredoxin | length: 210	2499	3
243	4.5	4.53	15.47	12.83	8.302	All_gs454_005299	| IPR001148 | Carbonic anhydrase, alpha-class, catalytic domain | length: 265	gs454_005299	2
244	4.47	4.5	8.929	6.331	5.195	All_gs454_000236	| IPR008209 | Phosphoenolpyruvate carboxykinase, GTP-utilising | length: 616	gs454_000236	2
245	4.45	4.54	15.95	12.45	12.45	BmPt2_001736	| IPR002171 | Ribosomal protein L2 | length: 257	1736	3
245	0	4.54	16.02	12.5	12.5	All_gs454_005536	| IPR002171 | Ribosomal protein L2 | length: 256	gs454_005536	3
246	4.43	4.55	28.5	28.5	17.1	All_gs454_007374	| IPR007110 | Immunoglobulin-like | length: 193	gs454_007374	3
247	4.42	4.45	8.491	7.075	4.953	All_gs454_001611	| IPR001223 | Glycoside hydrolase, family 18, catalytic domain | length: 424	gs454_001611	2
248	4.39	4.52	29.53	23.49	23.49	BmPt2_003990	| IPR002048 | Calcium-binding EF-hand | length: 149	3990	3
248	0	4.52	29.53	23.49	23.49	All_gs454_008710	| IPR002048 | Calcium-binding EF-hand | length: 149	gs454_008710	3
249	4.38	4.52	16.51	8.443	8.443	All_gs454_000533	| IPR001672 | Phosphoglucose isomerase (PGI) | length: 533	gs454_000533	3
249	0	3.4	12.72	7.456	7.456	BmPt2_000198	| IPR001672 | Phosphoglucose isomerase (PGI) | length: 456	198	3
250	4.37	4.4	8.511	6.738	5.496	BmPt2_000049	| IPR002557 | Chitin binding protein, peritrophin-A | length: 564	49	4
250	0	4.13	9.557	7.226	7.226	All_gs454_001546	| IPR002557 | Chitin binding protein, peritrophin-A | length: 429	gs454_001546	4
251	4.35	20.25	65.91	65.91	53.25	All_gs454_004084	| IPR001844 | Chaperonin Cpn60 | length: 308	gs454_004084	3
252	4.29	4.32	21.81	21.81	18.09	All_gs454_012812	| IPR008632 | Nematode fatty acid retinoid binding | length: 188	gs454_012812	2
253	4.28	4.31	18.87	12.91	9.603	All_gs454_004247	| IPR003719 | Phenazine biosynthesis PhzC/PhzF protein | length: 302	gs454_004247	2
254	4.25	4.27	13.78	13.78	7.48	All_gs454_005600	| IPR008758 | Peptidase S28 | length: 254	gs454_005600	2
255	4.23	4.25	19.43	14.17	11.74	All_gs454_005776	| IPR003598 | Immunoglobulin subtype 2 | length: 247	gs454_005776	2
256	4.22	4.64	22.9	18.7	11.45	All_gs454_005370	| IPR000757 | Glycoside hydrolase, family 16 | length: 262	gs454_005370	2
257	4.19	4.3	12.1	8.207	8.207	All_gs454_001081	| IPR003598 | Immunoglobulin subtype 2 | length: 463	gs454_001081	3
258	4.13	4.25	19.35	16.07	12.2	All_gs454_003343	| IPR002164 | Nucleosome assembly protein (NAP) | length: 336	gs454_003343	2
258	0	4.03	15.52	12.24	12.24	BmPt2_000906	| IPR002164 | Nucleosome assembly protein (NAP) | length: 335	906	2
259	4.13	4.14	30.81	30.81	12.43	BmPt2_003053	| IPR002470 | Peptidase S9A, prolyl oligopeptidase | length: 185	3053	2
260	4.11	4.12	13.79	13.79	9.579	All_gs454_011952	| IPR002075 | Nuclear transport factor 2 | length: 261	gs454_011952	2
261	4.09	4.1	8.727	4.545	4.545	All_gs454_000450	| IPR002194 | Chaperonin TCP-1, conserved site | length: 550	gs454_000450	2
262	4.05	4.13	22.53	13.83	11.07	All_gs454_005631	| IPR012307 | Xylose isomerase, TIM barrel domain | length: 253	gs454_005631	2
263	4.04	4.04	30.71	25.2	25.2	BmPt2_004525	| IPR002119 | Histone H2A | length: 127	4525	2
263	0	4.04	30.71	25.2	25.2	All_gs454_009408	| IPR002119 | Histone H2A | length: 127	gs454_009408	2
264	4.03	4.27	47.15	32.52	25.2	BmPt2_004609	| IPR000558 | Histone H2B | length: 123	4609	3
264	0	4.27	47.15	32.52	25.2	All_gs454_009503	| IPR000558 | Histone H2B | length: 123	gs454_009503	3
265	4.03	4.03	15.42	7.71	7.71	All_gs454_011103	| Unknow | length: 428	gs454_011103	2
266	4.01	4.01	23.33	16	16	BmPt2_003952	| IPR011992 | EF-Hand type | length: 150	3952	2
266	0	4.01	23.33	16	16	All_gs454_008694	| IPR011992 | EF-Hand type | length: 150	gs454_008694	2
267	4.01	4.01	11.56	8	8	All_gs454_006369	| IPR000334 | Glycoside hydrolase, family 45 | length: 225	gs454_006369	2
268	4	7.14	27.32	22.4	22.4	BmPt2_006245	| IPR017942 | Lipid-binding serum glycoprotein, N-terminal | length: 183	6245	2
269	4	4	12.57	8.857	8.857	BmPt2_000767	| IPR000169 | Peptidase, cysteine peptidase active site | length: 350	767	2
270	4	4	15.29	15.29	15.29	BmPt2_003738	| IPR002930 | Glycine cleavage H-protein | length: 157	3738	2
270	0	4	15.29	15.29	15.29	All_gs454_008484	| IPR002930 | Glycine cleavage H-protein | length: 157	gs454_008484	2
271	4	4	53.13	53.13	53.13	All_gs454_015638	| IPR007284 | Ground-like region | length: 64	gs454_015638	2
272	4	4	17.88	17.88	17.88	All_gs454_007798	| IPR002048 | Calcium-binding EF-hand | length: 179	gs454_007798	2
272	0	2	8.73	8.73	8.73	BmPt2_004564	| IPR002048 | Calcium-binding EF-hand | length: 126	4564	2
273	3.98	4.16	15.23	15.23	10.34	All_gs454_003039	| IPR000169 | Peptidase, cysteine peptidase active site | length: 348	gs454_003039	3
274	3.89	4.02	20.57	20.57	10.99	All_gs454_004832	| noIPR | length: 282	gs454_004832	2
275	3.8	3.85	15.33	9.333	9.333	BmPt2_001236	| IPR000169 | Peptidase, cysteine peptidase active site | length: 300	1236	2
275	0	3.85	21.47	15.82	15.82	All_gs454_007843	| IPR000169 | Peptidase, cysteine peptidase active site | length: 177	gs454_007843	2
276	3.72	3.8	11.6	11.6	8.874	BmPt2_001324	| IPR002495 | Glycosyl transferase, family 8 | length: 293	1324	2
276	0	3.8	10.53	10.53	8.05	BmPt2_001009	| IPR002495 | Glycosyl transferase, family 8 | length: 323	1009	2
276	0	3.8	11.6	11.6	8.874	All_gs454_004522	| IPR002495 | Glycosyl transferase, family 8 | length: 293	gs454_004522	2
277	3.68	3.76	18.63	17.08	15.22	All_gs454_003707	| IPR000169 | Peptidase, cysteine peptidase active site | length: 322	gs454_003707	2
277	0	2.14	13.56	11.99	10.09	BmPt2_001058	| IPR000169 | Peptidase, cysteine peptidase active site | length: 317	1058	2
278	3.66	3.72	22.55	22.55	22.55	All_gs454_010036	| IPR000811 | Glycosyl transferase, family 35 | length: 102	gs454_010036	2
279	3.65	3.76	7.809	7.809	7.809	BmPt2_000459	| IPR000597 | Ribosomal protein L3 | length: 397	459	2
279	0	3.76	7.809	7.809	7.809	All_gs454_002041	| IPR000597 | Ribosomal protein L3 | length: 397	gs454_002041	2
280	3.62	3.86	43.97	39.72	9.929	BmPt2_004164	| IPR001534 | Transthyretin-like | length: 141	4164	2
280	0	3.86	44.29	40	10	All_gs454_009016	| IPR001534 | Transthyretin-like | length: 140	gs454_009016	2
281	3.62	3.73	13.73	11.76	11.76	All_gs454_011605	| IPR003100 | Argonaute/Dicer protein, PAZ | length: 306	gs454_011605	2
282	3.62	3.72	26.96	20.59	17.16	All_gs454_012583	| Unknow | length: 204	gs454_012583	2
283	3.58	3.65	8.761	8.761	6.042	All_gs454_011479	| Unknow | length: 331	gs454_011479	2
283	0	2	6.993	6.993	6.993	All_gs454_013676	| Unknow | length: 143	gs454_013676	2
284	3.57	3.62	15.75	15.75	15.75	All_gs454_014035	| Unknow | length: 127	gs454_014035	2
285	3.55	3.66	14.47	14.47	14.47	All_gs454_004199	| IPR002921 | Lipase, class 3 | length: 304	gs454_004199	3
286	3.54	3.6	24.34	17.76	17.76	All_gs454_013470	| Unknow | length: 152	gs454_013470	2
287	3.52	3.61	19.88	12.39	8.934	All_gs454_011404	| Unknow | length: 347	gs454_011404	3
287	0	2	6.936	6.936	6.936	BmPt2_006368	| Unknow | length: 173	6368	3
288	3.49	3.64	10.93	6.623	6.623	All_gs454_004274	| IPR006108 | 3-hydroxyacyl-CoA dehydrogenase, C-terminal | length: 302	gs454_004274	2
289	3.47	3.54	13.73	13.73	13.73	All_gs454_012023	| Unknow | length: 255	gs454_012023	2
290	3.46	3.53	9.976	7.299	4.623	All_gs454_001824	| IPR001283 | Allergen V5/Tpx-1 related | length: 411	gs454_001824	2
290	0	2	3.863	3.863	3.863	All_gs454_006143	| IPR014044 | SCP-like extracellular | length: 233	gs454_006143	2
291	3.44	8.6	17.73	17.73	11.82	BmPt2_000418	| IPR000033 | Low-density lipoprotein receptor, YWTD repeat | length: 406	418	2
291	0	3.51	14.86	14.86	8.108	All_gs454_006457	| IPR000033 | Low-density lipoprotein receptor, YWTD repeat | length: 222	gs454_006457	2
292	3.44	3.6	34.21	30.26	25.66	All_gs454_008611	| IPR003598 | Immunoglobulin subtype 2 | length: 152	gs454_008611	2
293	3.44	3.54	34.51	34.51	19.72	BmPt2_004151	| IPR000463 | Cytosolic fatty-acid binding | length: 142	4151	2
293	0	2	55.56	55.56	55.56	All_gs454_016886	| Unknow | length: 36	gs454_016886	2
294	3.43	3.78	13.52	13.52	13.52	All_gs454_005845	| IPR001563 | Peptidase S10, serine carboxypeptidase | length: 244	gs454_005845	2
295	3.42	3.64	44.72	44.72	39.13	All_gs454_013297	| IPR009009 | Barwin-related endoglucanase | length: 161	gs454_013297	3
295	0	2.47	28	28	22	BmPt2_006734	| IPR009009 | Barwin-related endoglucanase | length: 150	6734	3
295	0	1.9	10.84	5.422	5.422	BmPt2_006475	| IPR009009 | Barwin-related endoglucanase | length: 166	6475	3
296	3.42	3.55	12.8	10.43	8.531	BmPt2_000323	| IPR006089 | Acyl-CoA dehydrogenase, conserved site | length: 422	323	2
296	0	3.55	12.8	10.43	8.531	All_gs454_001649	| IPR006089 | Acyl-CoA dehydrogenase, conserved site | length: 422	gs454_001649	2
297	3.41	3.47	12.5	12.5	12.5	All_gs454_011925	| IPR003961 | Fibronectin, type III | length: 264	gs454_011925	2
298	3.4	3.51	19.62	16.27	11	All_gs454_012499	| IPR008632 | Nematode fatty acid retinoid binding | length: 209	gs454_012499	2
298	0	3.48	20.1	16.67	11.27	BmPt2_006028	| IPR008632 | Nematode fatty acid retinoid binding | length: 204	6028	2
299	3.4	3.49	20.33	13.82	10.16	BmPt2_001890	| IPR000426 | Proteasome, alpha-subunit, conserved site | length: 246	1890	2
299	0	3.49	17.89	13.82	10.16	All_gs454_005813	| IPR000426 | Proteasome, alpha-subunit, conserved site | length: 246	gs454_005813	2
300	3.37	3.44	9.091	6.364	6.364	BmPt2_000954	| IPR004854 | Ubiquitin fusion degradation protein UFD1 | length: 330	954	2
300	0	3.44	8.876	6.213	6.213	All_gs454_003300	| IPR004854 | Ubiquitin fusion degradation protein UFD1 | length: 338	gs454_003300	2
301	3.33	4.43	39.08	39.08	35.06	All_gs454_007935	| IPR003014 | PAN-1 domain | length: 174	gs454_007935	2
302	3.33	3.45	30.92	23.68	18.42	All_gs454_013485	| IPR008139 | Saposin B | length: 152	gs454_013485	2
303	3.3	3.37	8.468	8.468	8.468	All_gs454_005736	| IPR002198 | Short-chain dehydrogenase/reductase SDR | length: 248	gs454_005736	2
304	3.28	3.35	16.79	16.79	16.79	BmPt2_004277	| IPR001534 | Transthyretin-like | length: 137	4277	2
304	0	3.35	16.79	16.79	16.79	All_gs454_009113	| IPR001534 | Transthyretin-like | length: 137	gs454_009113	2
305	3.24	3.4	18.69	18.69	18.69	All_gs454_009919	| IPR000535 | Major sperm protein | length: 107	gs454_009919	2
305	0	1.64	12.15	12.15	12.15	BmPt2_004882	| IPR000535 | Major sperm protein | length: 107	4882	2
306	3.24	3.38	7.65	7.65	7.65	All_gs454_011305	| IPR001461 | Peptidase A1 | length: 366	gs454_011305	2
307	3.21	3.28	13.35	13.35	13.35	All_gs454_003718	| IPR000169 | Peptidase, cysteine peptidase active site | length: 322	gs454_003718	3
308	3.2	3.31	15.77	15.77	13.28	BmPt2_005784	| IPR007856 | Saposin-like type B, 1 | length: 241	5784	3
308	0	3.31	15.77	15.77	13.28	All_gs454_012153	| IPR007856 | Saposin-like type B, 1 | length: 241	gs454_012153	3
309	3.14	3.35	17.62	17.62	17.62	All_gs454_006841	| IPR008979 | Galactose-binding like | length: 210	gs454_006841	3
309	0	1.51	7.619	7.619	7.619	BmPt2_002512	| IPR008979 | Galactose-binding like | length: 210	2512	3
310	3.1	3.27	24.87	24.87	16.93	All_gs454_007474	| IPR000406 | RHO protein GDP dissociation inhibitor | length: 189	gs454_007474	2
310	0	1.85	3.684	3.684	3.684	BmPt2_002919	| IPR000406 | RHO protein GDP dissociation inhibitor | length: 190	2919	2
311	3.1	3.16	11.68	11.68	11.68	All_gs454_012682	| Unknow | length: 197	gs454_012682	2
312	3.06	3.15	50.91	45.45	13.33	BmPt2_003531	| IPR000911 | Ribosomal protein L11 | length: 165	3531	2
312	0	3.15	50.91	45.45	13.33	All_gs454_008191	| IPR000911 | Ribosomal protein L11 | length: 165	gs454_008191	2
312	0	3.07	31.08	25	14.86	All_gs454_008736	| IPR000911 | Ribosomal protein L11 | length: 148	gs454_008736	2
313	3.05	3.13	21.02	21.02	14.65	BmPt2_003743	| IPR000266 | Ribosomal protein S17 | length: 157	3743	2
313	0	3.13	21.02	21.02	14.65	All_gs454_008462	| IPR000266 | Ribosomal protein S17 | length: 157	gs454_008462	2
314	3.03	21.23	48.19	43.01	43.01	BmPt2_000531	| IPR001507 | Endoglin/CD105 antigen | length: 386	531	4
314	0	21.23	45.36	42.78	42.78	BmPt2_000521	| IPR001507 | Endoglin/CD105 antigen | length: 388	521	4
314	0	21.17	47.95	42.56	42.56	BmPt2_000504	| IPR001507 | Endoglin/CD105 antigen | length: 390	504	4
315	3.03	3.15	14.75	14.75	14.75	BmPt2_004622	| IPR004046 | Glutathione S-transferase, C-terminal | length: 122	4622	2
316	3.01	3.12	15.2	15.2	15.2	BmPt2_002645	| IPR000439 | Ribosomal protein L15e | length: 204	2645	2
316	0	3.12	15.2	15.2	15.2	All_gs454_007024	| IPR000439 | Ribosomal protein L15e | length: 204	gs454_007024	2
317	2.99	3.05	7.554	7.554	7.554	All_gs454_011811	| IPR001461 | Peptidase A1 | length: 278	gs454_011811	2
317	0	0.57	3.237	3.237	3.237	BmPt2_005630	| IPR001461 | Peptidase A1 | length: 278	5630	2
318	2.95	3.11	7.716	7.716	7.716	All_gs454_003657	| IPR001680 | WD40 repeat | length: 324	gs454_003657	2
318	0	1.59	4.082	4.082	4.082	BmPt2_001308	| IPR001680 | WD40 repeat | length: 294	1308	2
319	2.91	3.02	16.67	16.67	16.67	BmPt2_004769	| IPR004977 | Ribosomal protein S25 | length: 114	4769	2
319	0	3.02	16.67	16.67	16.67	All_gs454_009742	| IPR004977 | Ribosomal protein S25 | length: 114	gs454_009742	2
320	2.9	2.99	31.19	18.32	11.88	BmPt2_002670	| IPR005755 | Ribosomal protein L13, eukaryotic/archaeal | length: 202	2670	2
320	0	2.99	31.19	18.32	11.88	All_gs454_007075	| IPR005755 | Ribosomal protein L13, eukaryotic/archaeal | length: 202	gs454_007075	2
321	2.86	2.92	31.46	31.46	31.46	All_gs454_014946	| IPR008139 | Saposin B | length: 89	gs454_014946	2
322	2.83	2.89	17.5	17.5	17.5	All_gs454_013315	| noIPR | length: 160	gs454_013315	2
323	2.82	2.88	13.38	13.38	13.38	All_gs454_008937	| IPR001223 | Glycoside hydrolase, family 18, catalytic domain | length: 142	gs454_008937	2
324	2.81	2.89	29.14	15.89	15.89	All_gs454_008657	| IPR016082 | Ribosomal protein L30, ferredoxin-like fold domain | length: 151	gs454_008657	2
325	2.78	2.84	13.65	9.898	7.509	All_gs454_011687	| Unknow | length: 293	gs454_011687	2
326	2.75	2.93	14.74	11.95	8.367	All_gs454_012057	| Unknow | length: 251	gs454_012057	2
327	2.75	2.81	7.101	5.03	5.03	BmPt2_000870	| Unknow | length: 338	870	2
328	2.75	2.81	13.57	13.57	13.57	BmPt2_002731	| IPR000449 | Ubiquitin-associated/translation elongation factor EF1B, N-terminal | length: 199	2731	2
328	0	2.81	13.57	13.57	13.57	All_gs454_007183	| IPR000449 | Ubiquitin-associated/translation elongation factor EF1B, N-terminal | length: 199	gs454_007183	2
329	2.72	2.78	8.259	6.696	6.696	All_gs454_001265	| IPR000217 | Tubulin | length: 448	gs454_001265	2
329	0	2.02	10.89	6.017	6.017	All_gs454_002988	| IPR000217 | Tubulin | length: 349	gs454_002988	2
329	0	2.01	8.75	6.562	6.562	All_gs454_003763	| IPR000217 | Tubulin | length: 320	gs454_003763	2
329	0	2	6.709	6.709	6.709	All_gs454_003962	| IPR000217 | Tubulin | length: 313	gs454_003962	2
330	2.7	2.76	9.596	9.596	9.596	All_gs454_002047	| IPR001580 | Calreticulin/calnexin | length: 396	gs454_002047	3
330	0	2	4.58	4.58	4.58	BmPt2_000489	| IPR001580 | Calreticulin/calnexin | length: 393	489	3
331	2.66	2.76	13.55	9.651	5.544	All_gs454_011014	| Unknow | length: 487	gs454_011014	2
332	2.61	2.67	9.298	4.459	1.044	All_gs454_000022	| IPR000011 | Ubiquitin/SUMO-activating enzyme E1 | length: 1054	gs454_000022	1
333	2.57	2.7	4.806	4.806	4.806	All_gs454_010958	| IPR008465 | Dystroglycan | length: 541	gs454_010958	2
334	2.57	2.65	17.58	14.84	5.469	BmPt2_001753	| IPR006628 | PUR-alpha/beta/gamma, DNA/RNA-binding | length: 256	1753	1
334	0	2.65	15.63	13.19	4.861	All_gs454_004667	| IPR006628 | PUR-alpha/beta/gamma, DNA/RNA-binding | length: 288	gs454_004667	1
335	2.52	11.01	57.76	47.84	39.66	All_gs454_012243	| Unknow | length: 232	gs454_012243	1
336	2.51	2.67	15.9	15.9	11.79	All_gs454_012709	| IPR001747 | Lipid transport protein, N-terminal | length: 195	gs454_012709	2
337	2.51	2.57	39.2	33.6	17.6	All_gs454_014075	| IPR002075 | Nuclear transport factor 2 | length: 125	gs454_014075	2
337	0	2	12.1	6.452	6.452	BmPt2_007168	| IPR002075 | Nuclear transport factor 2 | length: 124	7168	2
338	2.5	2.64	7.66	5.957	4.255	All_gs454_001023	| IPR001261 | ArgE/DapE/ACY1/CPG2/YscS, conserved site | length: 470	gs454_001023	2
338	0	2.63	10.81	5.932	4.237	BmPt2_000156	| IPR001261 | ArgE/DapE/ACY1/CPG2/YscS, conserved site | length: 472	156	2
339	2.5	2.62	6.048	6.048	4.032	All_gs454_000797	| IPR000819 | Peptidase M17, leucyl aminopeptidase, C-terminal | length: 496	gs454_000797	2
340	2.5	2.55	18.49	18.49	10.92	BmPt2_004680	| IPR001848 | Ribosomal protein S10 | length: 119	4680	1
340	0	2.55	18.64	18.64	11.02	All_gs454_009654	| IPR001848 | Ribosomal protein S10 | length: 118	gs454_009654	1
341	2.49	2.65	17.46	11.83	8.876	All_gs454_003303	| IPR002085 | Alcohol dehydrogenase superfamily, zinc-containing | length: 338	gs454_003303	2
341	0	1.74	4.478	4.478	4.478	BmPt2_000900	| IPR002085 | Alcohol dehydrogenase superfamily, zinc-containing | length: 335	900	2
342	2.47	2.52	13.46	13.46	5.769	All_gs454_008502	| IPR020328 | Uncharacterised protein family T05H10.3 | length: 156	gs454_008502	1
343	2.37	2.43	14.78	14.78	6.377	All_gs454_003116	| IPR002007 | Haem peroxidase, animal | length: 345	gs454_003116	1
344	2.36	2.4	15.96	11.74	7.042	BmPt2_002459	| Unknow | length: 213	2459	1
344	0	2.03	16.22	10.14	10.14	All_gs454_008763	| Unknow | length: 148	gs454_008763	1
345	2.35	2.41	10.25	8.075	2.484	All_gs454_003725	| IPR001395 | Aldo/keto reductase | length: 322	gs454_003725	1
345	0.03	2.05	10.03	2.508	2.508	All_gs454_003778	| IPR001395 | Aldo/keto reductase | length: 319	gs454_003778	1
345	0	2.08	7.143	4.969	2.484	BmPt2_001015	| IPR001395 | Aldo/keto reductase | length: 322	1015	1
345	0	2	4.444	4.444	4.444	BmPt2_003147	| IPR001395 | Aldo/keto reductase | length: 180	3147	1
345	0	2	2.484	2.484	2.484	BmPt2_001019	| IPR001395 | Aldo/keto reductase | length: 322	1019	1
345	0	2	2.484	2.484	2.484	All_gs454_003705	| IPR001395 | Aldo/keto reductase | length: 322	gs454_003705	1
345	0	2	2.477	2.477	2.477	All_gs454_003666	| IPR001395 | Aldo/keto reductase | length: 323	gs454_003666	1
346	2.31	2.43	17.97	17.97	8.594	BmPt2_004505	| IPR001210 | Ribosomal protein S17e | length: 128	4505	1
346	0	2.43	17.97	17.97	8.594	All_gs454_009381	| IPR001210 | Ribosomal protein S17e | length: 128	gs454_009381	1
347	2.29	2.38	9.469	9.469	2.309	All_gs454_011096	| Unknow | length: 433	gs454_011096	1
348	2.26	2.29	23.58	17.07	10.57	All_gs454_014119	| noIPR | length: 123	gs454_014119	1
349	2.26	2.29	5.622	4.217	2.811	All_gs454_011004	| noIPR | length: 498	gs454_011004	1
350	2.25	2.28	12.34	10.21	7.66	BmPt2_002058	| IPR000169 | Peptidase, cysteine peptidase active site | length: 235	2058	1
350	0	2.28	8.631	7.143	5.357	All_gs454_003346	| IPR000169 | Peptidase, cysteine peptidase active site | length: 336	gs454_003346	1
351	2.23	2.35	12.08	12.08	4.831	BmPt2_002574	| IPR001380 | Ribosomal protein L13e | length: 207	2574	1
351	0	2.35	12.14	12.14	4.854	All_gs454_006962	| IPR001380 | Ribosomal protein L13e | length: 206	gs454_006962	1
352	2.22	4.29	20.41	19.73	14.29	BmPt2_004053	| IPR001223 | Glycoside hydrolase, family 18, catalytic domain | length: 147	4053	1
353	2.18	2.3	11.97	6.338	3.169	BmPt2_001437	| IPR000533 | Tropomyosin | length: 284	1437	1
353	0	2.3	10.16	7.317	3.659	BmPt2_001893	| IPR000533 | Tropomyosin | length: 246	1893	1
353	0	2.3	13.37	9.626	4.813	All_gs454_007552	| IPR000533 | Tropomyosin | length: 187	gs454_007552	1
353	0	1.76	8.466	4.762	4.762	All_gs454_007477	| IPR000533 | Tropomyosin | length: 189	gs454_007477	1
353	0	0.23	16.67	9.375	9.375	BmPt2_004993	| IPR000533 | Tropomyosin | length: 96	4993	1
354	2.17	2.3	7.914	7.914	7.914	All_gs454_004926	| IPR001045 | Spermine synthase | length: 278	gs454_004926	2
354	0	2.25	10.45	7.666	7.666	BmPt2_001388	| IPR001045 | Spermine synthase | length: 287	1388	2
355	2.17	2.2	15.18	15.18	11.52	All_gs454_012763	| IPR007110 | Immunoglobulin-like | length: 191	gs454_012763	2
356	2.16	2.19	11.52	11.52	7.273	All_gs454_013219	| IPR016186 | C-type lectin-like | length: 165	gs454_013219	1
357	2.12	2.32	10.56	8.889	2.222	BmPt2_000699	| IPR000215 | Protease inhibitor I4, serpin | length: 360	699	1
357	0	1.84	11.49	9.195	3.065	All_gs454_005395	| IPR000215 | Protease inhibitor I4, serpin | length: 261	gs454_005395	1
358	2.12	2.14	13.12	7.58	3.499	All_gs454_003180	| noIPR | length: 343	gs454_003180	1
359	2.12	2.13	10.1	10.1	5.556	All_gs454_012675	| Unknow | length: 198	gs454_012675	1
360	2.11	2.13	6.728	6.728	4.893	All_gs454_003571	| IPR000270 | Octicosapeptide/Phox/Bem1p | length: 327	gs454_003571	1
361	2.1	2.12	8.929	5.754	2.976	All_gs454_000713	| IPR005474 | Transketolase, N-terminal | length: 504	gs454_000713	1
361	0	2.09	4.693	4.693	2.427	BmPt2_000019	| IPR005474 | Transketolase, N-terminal | length: 618	19	1
362	2.1	2.12	8.403	5.042	3.081	All_gs454_002826	| IPR000233 | Cadherin cytoplasmic region | length: 357	gs454_002826	1
363	2.09	2.22	6.914	6.914	6.914	All_gs454_011158	| Unknow | length: 405	gs454_011158	2
363	0	2.22	5.437	5.437	5.437	All_gs454_000647	| Unknow | length: 515	gs454_000647	2
364	2.09	2.11	12.79	8.877	4.178	All_gs454_002304	| IPR000073 | Alpha/beta hydrolase fold-1 | length: 383	gs454_002304	1
365	2.07	2.08	14.71	5.147	5.147	BmPt2_004311	| IPR000164 | Histone H3 | length: 136	4311	1
365	0	2.08	14.71	5.147	5.147	All_gs454_009147	| IPR000164 | Histone H3 | length: 136	gs454_009147	1
366	2.06	6.64	64.35	64.35	49.53	BmPt2_000066	| IPR000626 | Ubiquitin | length: 533	66	1
366	0.01	6.56	54.61	50.92	44.28	All_gs454_005135	| IPR000626 | Ubiquitin | length: 271	gs454_005135	1
367	2.06	2.06	12.33	12.33	7.93	BmPt2_002182	| IPR001611 | Leucine-rich repeat | length: 227	2182	1
368	2.05	2.06	14	14	10	BmPt2_003951	| IPR005326 | Plectin/S10, N-terminal | length: 150	3951	1
368	0	2.06	14.09	14.09	10.07	All_gs454_008703	| IPR005326 | Plectin/S10, N-terminal | length: 149	gs454_008703	1
369	2.05	2.06	7.426	7.426	3.96	BmPt2_002677	| IPR002557 | Chitin binding protein, peritrophin-A | length: 202	2677	1
369	0	2.06	6.696	6.696	3.571	BmPt2_002223	| IPR002557 | Chitin binding protein, peritrophin-A | length: 224	2223	1
369	0	2.06	2.447	2.447	1.305	All_gs454_000244	| IPR002557 | Chitin binding protein, peritrophin-A | length: 613	gs454_000244	1
370	2.04	2.09	9.191	6.985	4.412	All_gs454_005092	| IPR003598 | Immunoglobulin subtype 2 | length: 272	gs454_005092	1
371	2.03	2.03	22.04	5.376	5.376	BmPt2_003038	| IPR001063 | Ribosomal protein L22/L17 | length: 186	3038	1
371	0	2.03	22.04	5.376	5.376	All_gs454_007584	| IPR001063 | Ribosomal protein L22/L17 | length: 186	gs454_007584	1
372	2.02	2.03	18.49	8.403	8.403	All_gs454_014203	| Unknow | length: 119	gs454_014203	1
372	0	2	18.18	8.264	8.264	All_gs454_014177	| Unknow | length: 121	gs454_014177	1
372	0	2	13.89	13.89	13.89	All_gs454_015361	| Unknow | length: 72	gs454_015361	1
373	2.02	2.02	14.17	8.824	8.824	All_gs454_002475	| IPR001096 | Peptidase C13, legumain | length: 374	gs454_002475	2
374	2.01	12.46	13.64	11.46	10.64	BmPt2_000005	| IPR000718 | Peptidase M13, neprilysin | length: 733	5	1
375	2.01	2.11	17.02	7.447	4.61	All_gs454_004823	| IPR001925 | Porin, eukaryotic type | length: 282	gs454_004823	1
375	0	1.97	14.04	4.561	4.561	BmPt2_001424	| IPR001925 | Porin, eukaryotic type | length: 285	1424	1
376	2.01	2.06	3.736	3.736	1.978	All_gs454_001161	| IPR002035 | von Willebrand factor, type A | length: 455	gs454_001161	1
376	0	2	2.866	2.866	2.866	BmPt2_001082	| IPR002035 | von Willebrand factor, type A | length: 314	1082	1
377	2.01	2.02	5.937	3.75	3.75	BmPt2_001026	| IPR001680 | WD40 repeat | length: 320	1026	1
377	0	2.02	5.956	3.762	3.762	All_gs454_003787	| IPR001680 | WD40 repeat | length: 319	gs454_003787	1
378	2.01	2.01	17.33	10.22	6.222	All_gs454_006365	| IPR000217 | Tubulin | length: 225	gs454_006365	1
379	2.01	2.01	8.786	3.876	3.876	All_gs454_002224	| IPR000717 | Proteasome component region PCI | length: 387	gs454_002224	1
379	0	2	12.1	12.1	12.1	BmPt2_004580	| noIPR | length: 124	4580	1
380	2	13.27	66.93	66.93	61.42	All_gs454_009403	| IPR000535 | Major sperm protein | length: 127	gs454_009403	1
381	2	6	20.86	20.86	20.86	BmPt2_006513	| IPR009009 | Barwin-related endoglucanase | length: 163	6513	1
382	2	5.67	12.76	10.2	10.2	All_gs454_002143	| IPR001461 | Peptidase A1 | length: 392	gs454_002143	2
382	0	4.11	17.41	13.39	13.39	All_gs454_006391	| IPR001461 | Peptidase A1 | length: 224	gs454_006391	2
382	0	4	18.55	17.74	17.74	All_gs454_009493	| IPR001461 | Peptidase A1 | length: 124	gs454_009493	2
383	2	4.49	29.22	24.68	20.13	BmPt2_003831	| IPR000073 | Alpha/beta hydrolase fold-1 | length: 154	3831	1
384	2	3.54	44.44	44.44	23.23	All_gs454_010089	| IPR000463 | Cytosolic fatty-acid binding | length: 99	gs454_010089	1
385	2	3.17	6.127	5.252	5.252	All_gs454_001152	| IPR000933 | Glycoside hydrolase, family 29 | length: 457	gs454_001152	1
386	2	2.37	34.25	26.03	12.33	All_gs454_010506	| Unknow | length: 73	gs454_010506	1
387	2	2.06	12.33	12.33	7.93	All_gs454_006319	| IPR001611 | Leucine-rich repeat | length: 227	gs454_006319	1
388	2	2.03	13.37	8.721	8.721	BmPt2_003344	| IPR001252 | Malate dehydrogenase, active site | length: 172	3344	1
389	2	2.01	10.58	7.692	7.692	BmPt2_002545	| IPR002059 | Cold-shock protein, DNA-binding | length: 208	2545	1
389	0	2.01	10.58	7.692	7.692	All_gs454_006918	| IPR002059 | Cold-shock protein, DNA-binding | length: 208	gs454_006918	1
390	2	2	7.356	2.277	2.277	BmPt2_000041	| IPR002015 | Proteasome/cyclosome, regulatory subunit | length: 571	41	1
390	0	2	6.966	2.921	2.921	All_gs454_001305	| IPR002015 | Proteasome/cyclosome, regulatory subunit | length: 445	gs454_001305	1
391	2	2	16.02	5.859	5.859	BmPt2_001737	| IPR001279 | Beta-lactamase-like | length: 256	1737	1
391	0	2	16.02	5.859	5.859	All_gs454_005514	| IPR001279 | Beta-lactamase-like | length: 256	gs454_005514	1
392	2	2	7.636	2.909	2.909	BmPt2_001528	| IPR000086 | NUDIX hydrolase domain | length: 275	1528	1
392	0	2	7.609	2.899	2.899	All_gs454_004978	| IPR000086 | NUDIX hydrolase domain | length: 276	gs454_004978	1
393	2	2	20.11	6.322	6.322	All_gs454_007930	| IPR004345 | TB2/DP1 and HVA22 related protein | length: 174	gs454_007930	1
394	2	2	12.63	12.11	4.737	All_gs454_007450	| IPR000884 | Thrombospondin, type 1 repeat | length: 190	gs454_007450	1
395	2	2	13.14	8.759	8.759	BmPt2_004283	| IPR002784 | Ribosomal protein L14 | length: 137	4283	1
395	0	2	13.14	8.759	8.759	All_gs454_009121	| IPR002784 | Ribosomal protein L14 | length: 137	gs454_009121	1
396	2	2	8.485	8.485	8.485	BmPt2_003516	| IPR002108 | Actin-binding, cofilin/tropomyosin type | length: 165	3516	1
396	0	2	8.485	8.485	8.485	All_gs454_008207	| IPR002108 | Actin-binding, cofilin/tropomyosin type | length: 165	gs454_008207	1
397	2	2	14.62	7.018	7.018	BmPt2_003374	| IPR002130 | Peptidyl-prolyl cis-trans isomerase, cyclophilin-type | length: 171	3374	1
397	0	2	14.62	7.018	7.018	All_gs454_008010	| IPR002130 | Peptidyl-prolyl cis-trans isomerase, cyclophilin-type | length: 171	gs454_008010	1
398	2	2	31.91	31.91	31.91	All_gs454_014827	| IPR000010 | Proteinase inhibitor I25, cystatin | length: 94	gs454_014827	2
399	2	2	18.63	14.71	14.71	All_gs454_014630	| Unknow | length: 102	gs454_014630	1
400	2	2	12.77	7.447	7.447	All_gs454_007499	| IPR002915 | Deoxyribose-phosphate aldolase/phospho-2-dehydro-3-deoxyheptonate aldolase | length: 188	gs454_007499	1
401	2	2	16.6	6.95	6.95	All_gs454_005444	| IPR001944 | Glycoside hydrolase, family 35 | length: 259	gs454_005444	1
402	2	2	8.497	8.497	4.902	All_gs454_004144	| IPR001283 | Allergen V5/Tpx-1 related | length: 306	gs454_004144	1
403	2	2	6.957	4.058	4.058	All_gs454_003124	| IPR000198 | RhoGAP | length: 345	gs454_003124	1
404	2	2	5.071	3.245	3.245	All_gs454_000817	| IPR000194 | ATPase, F1/V1/A1 complex, alpha/beta subunit, nucleotide-binding domain | length: 493	gs454_000817	1
404	0	2	3.265	3.265	3.265	BmPt2_000118	| IPR000194 | ATPase, F1/V1/A1 complex, alpha/beta subunit, nucleotide-binding domain | length: 490	118	1
405	2	2	4.023	4.023	4.023	BmPt2_006357	| noIPR | length: 174	6357	1
406	2	2	5.314	5.314	5.314	BmPt2_006008	| Unknow | length: 207	6008	1
407	2	2	4.561	4.561	4.561	BmPt2_005609	| Unknow | length: 285	5609	1
408	2	2	19.57	19.57	19.57	BmPt2_005025	| IPR002674 | Ribosomal protein L37ae | length: 92	5025	1
408	0	2	19.78	19.78	19.78	All_gs454_010220	| IPR002674 | Ribosomal protein L37ae | length: 91	gs454_010220	1
409	2	2	11.38	11.38	11.38	BmPt2_004603	| IPR000054 | Ribosomal protein L31e | length: 123	4603	1
409	0	2	11.48	11.48	11.48	All_gs454_009543	| IPR000054 | Ribosomal protein L31e | length: 122	gs454_009543	1
410	2	2	6.667	6.667	6.667	BmPt2_004345	| IPR007967 | Protein of unknown function DUF727 | length: 135	4345	1
410	0	2	6.716	6.716	6.716	All_gs454_009222	| IPR007967 | Protein of unknown function DUF727 | length: 134	gs454_009222	1
411	2	2	6.122	6.122	6.122	BmPt2_001907	| IPR006818 | Histone chaperone, ASF1-like | length: 245	1907	1
411	0	2	6.55	6.55	6.55	All_gs454_006245	| IPR006818 | Histone chaperone, ASF1-like | length: 229	gs454_006245	1
412	2	2	4.839	4.839	4.839	BmPt2_001864	| IPR000426 | Proteasome, alpha-subunit, conserved site | length: 248	1864	1
412	0	2	4.839	4.839	4.839	All_gs454_005757	| IPR000426 | Proteasome, alpha-subunit, conserved site | length: 248	gs454_005757	1
413	2	2	4.724	4.724	4.724	BmPt2_001774	| IPR000426 | Proteasome, alpha-subunit, conserved site | length: 254	1774	1
413	0	2	4.724	4.724	4.724	All_gs454_005592	| IPR000426 | Proteasome, alpha-subunit, conserved site | length: 254	gs454_005592	1
414	2	2	4.167	4.167	4.167	BmPt2_001658	| IPR005595 | Translocon-associated protein (TRAP), alpha subunit | length: 264	1658	1
414	0	2	4.167	4.167	4.167	All_gs454_005313	| IPR005595 | Translocon-associated protein (TRAP), alpha subunit | length: 264	gs454_005313	1
415	2	2	4.138	4.138	4.138	BmPt2_001365	| IPR011991 | Winged helix repressor DNA-binding | length: 290	1365	1
415	0	2	4.478	4.478	4.478	All_gs454_005210	| IPR011991 | Winged helix repressor DNA-binding | length: 268	gs454_005210	1
416	2	2	3.058	3.058	3.058	BmPt2_000981	| IPR001440 | Tetratricopeptide TPR-1 | length: 327	981	1
416	0	2	3.077	3.077	3.077	All_gs454_003634	| IPR001440 | Tetratricopeptide TPR-1 | length: 325	gs454_003634	1
417	2	2	2.252	2.252	2.252	BmPt2_000235	| IPR002557 | Chitin binding protein, peritrophin-A | length: 444	235	1
417	0	2	0.7605	0.7605	0.7605	All_gs454_000011	| IPR002557 | Chitin binding protein, peritrophin-A | length: 1315	gs454_000011	1
418	2	2	2.713	2.713	2.713	BmPt2_000085	| IPR008758 | Peptidase S28 | length: 516	85	1
418	0	2	3.204	3.204	3.204	All_gs454_001413	| IPR008758 | Peptidase S28 | length: 437	gs454_001413	1
419	2	2	18.42	18.42	18.42	All_gs454_016728	| Unknow | length: 38	gs454_016728	1
420	2	2	18.87	18.87	18.87	All_gs454_016007	| Unknow | length: 53	gs454_016007	1
421	2	2	9.412	9.412	9.412	All_gs454_015025	| Unknow | length: 85	gs454_015025	1
422	2	2	11.57	11.57	11.57	All_gs454_014160	| IPR011234 | Fumarylacetoacetase, C-terminal-related | length: 121	gs454_014160	1
423	2	2	4.494	4.494	4.494	All_gs454_012962	| Unknow | length: 178	gs454_012962	1
424	2	2	6.283	6.283	6.283	All_gs454_012753	| IPR001507 | Endoglin/CD105 antigen | length: 191	gs454_012753	1
425	2	2	4.583	4.583	4.583	All_gs454_012161	| IPR005026 | Guanylate-kinase-associated protein | length: 240	gs454_012161	1
426	2	2	16.05	16.05	16.05	All_gs454_010395	| IPR004045 | Glutathione S-transferase, N-terminal | length: 81	gs454_010395	1
427	2	2	12.09	12.09	12.09	All_gs454_010227	| IPR002018 | Carboxylesterase, type B | length: 91	gs454_010227	1
428	2	2	6.993	6.993	6.993	All_gs454_008917	| IPR013128 | Peptidase C1A, papain | length: 143	gs454_008917	1
429	2	2	9.877	9.877	9.877	All_gs454_008275	| IPR001147 | Ribosomal protein L21e | length: 162	gs454_008275	1
430	2	2	7.692	7.692	7.692	All_gs454_006128	| IPR000718 | Peptidase M13, neprilysin | length: 234	gs454_006128	1
431	2	2	2.682	2.682	2.682	All_gs454_005398	| IPR000757 | Glycoside hydrolase, family 16 | length: 261	gs454_005398	1
431	0	0.65	5.314	3.382	3.382	All_gs454_006936	| IPR006680 | Amidohydrolase 1 | length: 207	gs454_006936	1
432	2	2	3.152	3.152	3.152	All_gs454_002997	| IPR002085 | Alcohol dehydrogenase superfamily, zinc-containing | length: 349	gs454_002997	1
433	2	2	3.141	3.141	3.141	All_gs454_002316	| IPR001096 | Peptidase C13, legumain | length: 382	gs454_002316	1
434	1.96	2	11.72	5.517	5.517	BmPt2_004106	| IPR002222 | Ribosomal protein S19/S15 | length: 145	4106	1
434	0	2	11.72	5.517	5.517	All_gs454_008868	| IPR002222 | Ribosomal protein S19/S15 | length: 145	gs454_008868	1
435	1.96	2	17.93	8.966	8.966	All_gs454_008864	| IPR003712 | Cyanate lyase, C-terminal | length: 145	gs454_008864	1
436	1.85	1.96	7.407	7.407	7.407	All_gs454_008287	| IPR000424 | Primosome PriB/single-strand DNA-binding | length: 162	gs454_008287	1
437	1.79	1.96	11.42	9.749	9.749	All_gs454_002775	| IPR000169 | Peptidase, cysteine peptidase active site | length: 359	gs454_002775	2
437	0	1.95	15.25	15.25	15.25	BmPt2_003216	| IPR000169 | Peptidase, cysteine peptidase active site | length: 177	3216	2
438	1.78	1.94	7.679	4.887	1.571	All_gs454_000363	| IPR001661 | Glycoside hydrolase, family 37 | length: 573	gs454_000363	1
439	1.77	1.93	13.18	10	10	All_gs454_006503	| IPR006577 | UAS | length: 220	gs454_006503	2
439	0	1.71	4.945	3.022	3.022	BmPt2_000670	| IPR001012 | UBX | length: 364	670	2
440	1.77	1.85	22.92	22.92	22.92	All_gs454_016229	| Unknow | length: 48	gs454_016229	1
441	1.68	1.85	10.58	8.654	2.885	All_gs454_003982	| IPR016060 | Complement control module | length: 312	gs454_003982	1
442	1.67	1.81	13.33	5.926	2.963	All_gs454_005161	| IPR004911 | Gamma interferon inducible lysosomal thiol reductase GILT | length: 270	gs454_005161	1
443	1.67	1.81	22.31	16.15	7.692	BmPt2_004471	| IPR000530 | Ribosomal protein S12e | length: 130	4471	1
443	0	1.81	22.31	16.15	7.692	All_gs454_009329	| IPR000530 | Ribosomal protein S12e | length: 130	gs454_009329	1
444	1.62	1.72	9.615	9.615	9.615	BmPt2_004915	| IPR000509 | Ribosomal protein L36e | length: 104	4915	1
444	0	1.72	9.615	9.615	9.615	All_gs454_009967	| IPR000509 | Ribosomal protein L36e | length: 104	gs454_009967	1
445	1.62	1.72	4.094	4.094	4.094	All_gs454_013099	| Unknow | length: 171	gs454_013099	1
446	1.56	1.65	8.696	3.804	3.804	All_gs454_012862	| Unknow | length: 184	gs454_012862	1
446	0	1.65	3.162	1.383	1.383	All_gs454_010996	| Unknow | length: 506	gs454_010996	1
446	0	1.65	2.883	1.261	1.261	All_gs454_010945	| IPR011009 | Protein kinase-like | length: 555	gs454_010945	1
446	0	1.64	8.046	8.046	8.046	All_gs454_014971	| Unknow | length: 87	gs454_014971	1
446	0	1.64	1.331	1.331	1.331	All_gs454_010971	| Unknow | length: 526	gs454_010971	1
446	0	1.64	1.217	1.217	1.217	All_gs454_010921	| IPR011009 | Protein kinase-like | length: 575	gs454_010921	1
447	1.52	1.67	13.33	9.867	5.333	BmPt2_000605	| IPR008146 | Glutamine synthetase, catalytic region | length: 375	605	1
447	0	1.67	13.37	9.893	5.348	All_gs454_002471	| IPR008146 | Glutamine synthetase, catalytic region | length: 374	gs454_002471	1
448	1.48	1.6	13.31	3.55	3.55	All_gs454_003320	| IPR002018 | Carboxylesterase, type B | length: 338	gs454_003320	1
449	1.48	1.59	2.934	2.934	2.934	BmPt2_000400	| IPR002618 | UTP--glucose-1-phosphate uridylyltransferase | length: 409	400	1
449	0	1.59	2.395	2.395	2.395	All_gs454_000759	| IPR002618 | UTP--glucose-1-phosphate uridylyltransferase | length: 501	gs454_000759	1
450	1.46	1.54	6.579	3.421	3.421	All_gs454_011246	| noIPR | length: 380	gs454_011246	1
452	1.44	1.6	5.868	4.401	4.401	BmPt2_000398	| IPR000717 | Proteasome component region PCI | length: 409	398	2
452	0	1.6	5.868	4.401	4.401	All_gs454_001841	| IPR000717 | Proteasome component region PCI | length: 409	gs454_001841	2
453	1.42	1.54	12.94	9.412	5.294	All_gs454_013106	| IPR008139 | Saposin B | length: 170	gs454_013106	1
454	1.41	1.58	7.719	7.033	1.201	All_gs454_010916	| Unknow | length: 583	gs454_010916	1
455	1.4	1.52	10.99	10.99	6.283	All_gs454_007423	| IPR002007 | Haem peroxidase, animal | length: 191	gs454_007423	1
456	1.4	1.49	8.497	8.497	8.497	BmPt2_003872	| IPR005633 | Ribosomal protein L23/L25, N-terminal | length: 153	3872	1
456	0	1.49	8.497	8.497	8.497	All_gs454_008581	| IPR005633 | Ribosomal protein L23/L25, N-terminal | length: 153	gs454_008581	1
457	1.36	1.46	4.619	2.309	2.309	BmPt2_000275	| IPR000717 | Proteasome component region PCI | length: 433	275	1
457	0	1.46	4.63	2.315	2.315	All_gs454_001492	| IPR000717 | Proteasome component region PCI | length: 432	gs454_001492	1
458	1.36	1.46	3.597	3.597	3.597	BmPt2_001491	| IPR001926 | Pyridoxal phosphate-dependent enzyme, beta subunit | length: 278	1491	1
459	1.28	1.37	5.233	5.233	5.233	All_gs454_007984	| IPR001747 | Lipid transport protein, N-terminal | length: 172	gs454_007984	1
460	1.28	1.37	4.641	4.641	4.641	All_gs454_006036	| IPR001283 | Allergen V5/Tpx-1 related | length: 237	gs454_006036	1
461	1.27	1.36	38.18	30.91	30.91	All_gs454_014413	| Unknow | length: 110	gs454_014413	1
462	1.26	1.35	4.555	2.692	2.692	All_gs454_000905	| IPR006114 | 6-phosphogluconate dehydrogenase, C-terminal | length: 483	gs454_000905	1
463	1.22	1.31	2.786	2.786	2.786	All_gs454_003678	| IPR000449 | Ubiquitin-associated/translation elongation factor EF1B, N-terminal | length: 323	gs454_003678	1
464	1.22	1.3	4.762	4.762	4.762	All_gs454_005060	| IPR003198 | Amidinotransferase | length: 273	gs454_005060	1
465	1.19	1.28	5.769	5.769	5.769	All_gs454_008508	| IPR006683 | Thioesterase superfamily | length: 156	gs454_008508	1
466	1.16	1.32	11.19	11.19	7.692	BmPt2_001407	| IPR001753 | Crotonase, core | length: 286	1407	1
466	0	1.32	11.19	11.19	7.692	All_gs454_004731	| IPR001753 | Crotonase, core | length: 286	gs454_004731	1
467	1.16	1.24	16.67	7.576	7.576	All_gs454_009260	| IPR001534 | Transthyretin-like | length: 132	gs454_009260	1
468	1.16	1.24	3.614	3.614	3.614	All_gs454_012074	| Unknow | length: 249	gs454_012074	1
469	1.13	1.25	8.706	7.711	5.224	BmPt2_000438	| IPR000629 | RNA helicase, ATP-dependent, DEAD-box, conserved site | length: 402	438	2
469	0	1.25	8.706	7.711	5.224	All_gs454_001965	| IPR000629 | RNA helicase, ATP-dependent, DEAD-box, conserved site | length: 402	gs454_001965	2
470	1.13	1.21	5.678	2.839	2.839	BmPt2_001064	| IPR001464 | Annexin | length: 317	1064	1
470	0	1.21	3.896	1.948	1.948	All_gs454_001094	| IPR001464 | Annexin | length: 462	gs454_001094	1
470	0	1.21	3.727	1.863	1.863	All_gs454_000898	| IPR001464 | Annexin | length: 483	gs454_000898	1
471	1.12	1.2	9.195	5.747	5.747	All_gs454_013043	| Unknow | length: 174	gs454_013043	1
472	1.11	1.19	9.934	9.934	9.934	BmPt2_003930	| IPR001971 | Ribosomal protein S11 | length: 151	3930	1
472	0	1.19	9.934	9.934	9.934	All_gs454_008652	| IPR001971 | Ribosomal protein S11 | length: 151	gs454_008652	1
473	1.1	1.24	6.643	5.206	1.975	All_gs454_000420	| IPR015590 | Aldehyde dehydrogenase | length: 557	gs454_000420	1
474	1.09	1.17	7.48	3.937	3.937	BmPt2_001775	| IPR001079 | Galectin, carbohydrate recognition domain | length: 254	1775	1
474	0	1.17	7.631	4.016	4.016	All_gs454_005716	| IPR001079 | Galectin, carbohydrate recognition domain | length: 249	gs454_005716	1
475	1.09	1.17	3.774	2.594	2.594	All_gs454_001618	| IPR000718 | Peptidase M13, neprilysin | length: 424	gs454_001618	1
476	1.08	1.16	9.412	9.412	9.412	All_gs454_013107	| Unknow | length: 170	gs454_013107	1
478	1.05	1.17	5.122	3.786	2.004	BmPt2_000211	| IPR000639 | Epoxide hydrolase-like | length: 449	211	1
478	0	1.17	5.169	3.82	2.022	All_gs454_001294	| IPR000639 | Epoxide hydrolase-like | length: 445	gs454_001294	1
479	1.03	1.11	18.75	10	5	All_gs454_008344	| IPR015919 | Cadherin-like | length: 160	gs454_008344	1
480	1.02	1.1	5.789	5.789	5.789	All_gs454_007441	| IPR001948 | Peptidase M18, aminopeptidase I | length: 190	gs454_007441	1
481	0.99	1.07	4.734	4.734	4.734	All_gs454_013118	| Unknow | length: 169	gs454_013118	1
482	0.98	1.07	3.654	3.654	3.654	All_gs454_004282	| IPR007676 | Ribophorin I | length: 301	gs454_004282	1
483	0.97	1.06	6.574	4.152	4.152	All_gs454_011710	| Unknow | length: 289	gs454_011710	1
484	0.94	2.49	14.53	6.574	6.574	BmPt2_001378	| IPR002198 | Short-chain dehydrogenase/reductase SDR | length: 289	1378	1
485	0.94	1.07	36.94	36.94	22.52	All_gs454_014398	| Unknow | length: 111	gs454_014398	1

## Sheet: Table S2c
Bursaphelenchus xylophilus and B. mucronatus secretomes: a comparative proteomic analysis
Joana M.S. Cardoso, Sandra I. Anjo, Luís Fonseca, Conceição Egas, Bruno Manadas, Isabel Abrantes
Table S2 - Protein identification using the transcriptomic derived database. Positive identifications were considered for proteins that met a 5% local FDR analysis. a) Proteins identified in pine extract (PE). b) Proteins identified in Bursaphelenchus xylophilus secretome (BxPE). c) Proteins identified in B. mucronatus secretome (BmPE).
N	Unused	Total	%Cov	%Cov(50)	%Cov(95)	Accession	Name	Species	Peptides(95%)
1	82.29	82.29	88.38	87.12	86.11	sp|P0AEY0|MALE_ECO57	Maltose-binding periplasmic protein OS=Escherichia coli O157:H7 GN=malE PE=1 SV=1	ECO57	82
2	64.62	64.62	91.18	86.13	84.45	sp|P42212|GFP_AEQVI	Green fluorescent protein OS=Aequorea victoria GN=GFP PE=1 SV=1	AEQVI	56
3	47.06	47.06	61.7	60.11	58.33	BmPt2_000053	| IPR001844 | Chaperonin Cpn60 | length: 564	53	24
4	43.22	43.22	74.19	71.2	66.59	BmPt2_000271	| IPR000941 | Enolase | length: 434	271	22
5	40.5	40.5	52.82	49.49	49.49	BmPt2_000504	| IPR001507 | Endoglin/CD105 antigen | length: 390	504	36
5	0.02	38.86	47.68	47.68	47.68	BmPt2_000521	| IPR001507 | Endoglin/CD105 antigen | length: 388	521	36
5	0	38.89	50.26	47.67	47.67	BmPt2_000531	| IPR001507 | Endoglin/CD105 antigen | length: 386	531	36
6	33.27	33.27	53.56	47.86	37.68	BmPt2_000117	| IPR005746 | Thioredoxin | length: 491	117	16
7	32.43	32.44	44.31	44.16	39.91	All_gs454_000173	| IPR003598 | Immunoglobulin subtype 2 | length: 659	gs454_000173	16
8	32.14	32.19	52.87	48.66	44.64	BmPt2_000077	| IPR005317 | Peptidase M49, dipeptidyl-peptidase III | length: 522	77	16
9	30.03	30.03	74.84	57.45	54.97	BmPt2_005504	| Unknow | length: 322	5504	16
10	29.09	29.13	66.67	65.85	64.48	BmPt2_000655	| IPR000741 | Fructose-bisphosphate aldolase, class-I | length: 366	655	18
11	27.38	27.38	74.59	71.29	59.41	BmPt2_005552	| Unknow | length: 303	5552	13
12	27.16	27.18	56.17	52.49	48.56	BmPt2_005400	| IPR009007 | Peptidase aspartic, catalytic | length: 381	5400	14
13	26.98	27.01	56.4	56.1	56.1	All_gs454_003555	| IPR003598 | Immunoglobulin subtype 2 | length: 328	gs454_003555	14
14	24.04	24.04	40.93	38.6	38.6	BmPt2_000528	| IPR001461 | Peptidase A1 | length: 386	528	13
15	23.23	23.25	44.61	40.44	36.76	BmPt2_000404	| IPR000796 | Aspartate/other aminotransferase | length: 408	404	13
15	0	21.85	41.91	40.2	38.48	All_gs454_001852	| IPR000796 | Aspartate/other aminotransferase | length: 408	gs454_001852	13
16	22.27	22.28	43.93	39.89	31.07	All_gs454_010955	| IPR001507 | Endoglin/CD105 antigen | length: 544	gs454_010955	11
17	21.28	21.28	54.79	45.21	41.22	BmPt2_000586	| IPR004000 | Actin/actin-like | length: 376	586	11
17	0	21.28	54.79	45.21	41.22	All_gs454_002431	| IPR004000 | Actin/actin-like | length: 376	gs454_002431	11
18	21.17	21.17	41.67	41.67	41.67	BmPt2_001972	| Unknow | length: 240	1972	11
19	19.89	19.91	58.42	57.37	57.37	BmPt2_006169	| IPR009007 | Peptidase aspartic, catalytic | length: 190	6169	10
20	19.77	19.78	48.81	48.81	46.78	BmPt2_001300	| IPR001395 | Aldo/keto reductase | length: 295	1300	10
21	19.65	19.67	53.67	45.75	43.11	BmPt2_000845	| IPR016040 | NAD(P)-binding domain | length: 341	845	10
22	19.19	19.28	26.16	19.86	16.99	All_gs454_000106	| IPR000811 | Glycosyl transferase, family 35 | length: 730	gs454_000106	10
23	18.91	18.95	43.75	43.75	39.47	BmPt2_005545	| Unknow | length: 304	5545	11
24	18.7	18.81	42.61	34.57	29.78	BmPt2_000185	| IPR001327 | Pyridine nucleotide-disulphide oxidoreductase, NAD-binding region | length: 460	185	10
25	18.64	18.76	28.66	24.45	20.25	BmPt2_000013	| IPR001023 | Heat shock protein Hsp70 | length: 642	13	9
25	0	18.76	28.66	24.45	20.25	All_gs454_000200	| IPR001023 | Heat shock protein Hsp70 | length: 642	gs454_000200	9
26	18.04	18.08	52.89	46.67	43.56	BmPt2_005865	| Unknow | length: 225	5865	9
27	17.78	17.86	30.96	28.14	23.26	All_gs454_000533	| IPR001672 | Phosphoglucose isomerase (PGI) | length: 533	gs454_000533	9
28	17.57	17.69	24.29	20.72	18.33	All_gs454_000154	| IPR000034 | Laminin B type IV | length: 671	gs454_000154	9
29	16.95	16.99	20.89	18.89	17.2	All_gs454_000186	| IPR000573 | Aconitase A/isopropylmalate dehydratase small subunit, swivel | length: 651	gs454_000186	9
30	16.18	16.18	40.96	40.96	38.15	BmPt2_001845	| IPR000308 | 14-3-3 protein | length: 249	1845	9
30	0	16.18	41.98	41.98	39.09	All_gs454_005877	| IPR000308 | 14-3-3 protein | length: 243	gs454_005877	9
31	16.02	18.15	60.75	60.75	55.61	BmPt2_005943	| Unknow | length: 214	5943	9
32	16	16	45.7	45.7	45.7	All_gs454_012837	| IPR007284 | Ground-like region | length: 186	gs454_012837	8
33	15.62	15.64	79.84	79.84	79.84	BmPt2_004474	| IPR002097 | Profilin/allergen | length: 129	4474	8
34	15.58	15.66	45	45	43	All_gs454_004305	| IPR003014 | PAN-1 domain | length: 300	gs454_004305	9
35	15.28	15.38	49.39	45.34	38.87	BmPt2_001870	| IPR001351 | Ribosomal protein S3, C-terminal | length: 247	1870	8
35	0	14.12	40.65	36.59	30.08	All_gs454_005802	| IPR001351 | Ribosomal protein S3, C-terminal | length: 246	gs454_005802	8
36	15.18	15.21	43.46	43.46	43.46	BmPt2_002420	| IPR001806 | Ras GTPase | length: 214	2420	8
36	0	15.21	43.46	43.46	43.46	All_gs454_006701	| IPR001806 | Ras GTPase | length: 214	gs454_006701	8
37	15.11	15.17	61.64	61.19	61.19	BmPt2_002329	| IPR000169 | Peptidase, cysteine peptidase active site | length: 219	2329	9
38	14.76	14.82	43	43	40.96	BmPt2_001332	| IPR001865 | Ribosomal protein S2 | length: 293	1332	7
38	0	14.82	43	43	40.96	All_gs454_004524	| IPR001865 | Ribosomal protein S2 | length: 293	gs454_004524	7
39	14.43	14.48	44.17	39.81	39.81	BmPt2_002591	| IPR004045 | Glutathione S-transferase, N-terminal | length: 206	2591	7
40	14.39	14.44	46.57	41.88	37.18	All_gs454_004961	| IPR000760 | Inositol monophosphatase | length: 277	gs454_004961	7
41	14.33	14.37	46.39	46.39	40.36	BmPt2_006472	| IPR008139 | Saposin B | length: 166	6472	7
42	14.26	14.38	42.14	39.29	29.29	BmPt2_001472	| IPR000801 | Putative esterase | length: 280	1472	7
43	14.23	14.24	56.8	52.07	45.56	BmPt2_003434	| IPR001519 | Ferritin, N-terminal | length: 169	3434	7
44	14.2	14.41	19.95	17.05	11.37	All_gs454_000057	| IPR000573 | Aconitase A/isopropylmalate dehydratase small subunit, swivel | length: 862	gs454_000057	6
45	14.06	14.25	28.92	26.88	21.79	All_gs454_000844	| IPR003598 | Immunoglobulin subtype 2 | length: 491	gs454_000844	8
46	13.74	13.77	25.96	25.96	22.46	BmPt2_000042	| IPR002553 | Clathrin/coatomer adaptor, adaptin-like, N-terminal | length: 570	42	7
47	13.68	13.7	19.61	16.95	16.95	BmPt2_000366	| IPR001846 | von Willebrand factor, type D | length: 413	366	7
48	13.65	13.72	46.07	45.51	36.52	BmPt2_006296	| Unknow | length: 178	6296	7
49	13.59	13.72	47.3	44.59	37.5	BmPt2_001286	| IPR005484 | Ribosomal protein L18/L5 | length: 296	1286	6
50	13.44	13.58	30.76	27.59	18.8	BmPt2_000044	| IPR005841 | Alpha-D-phosphohexomutase superfamily | length: 569	44	6
51	13.33	13.43	21.7	19.45	19.45	All_gs454_001975	| IPR001261 | ArgE/DapE/ACY1/CPG2/YscS, conserved site | length: 401	gs454_001975	8
52	13.13	13.24	26.98	23.02	17.35	All_gs454_000325	| IPR001661 | Glycoside hydrolase, family 37 | length: 582	gs454_000325	6
53	12.95	13.05	40	40	40	BmPt2_002820	| IPR000866 | Alkyl hydroperoxide reductase/ Thiol specific antioxidant/ Mal allergen | length: 195	2820	8
54	12.63	12.68	28.22	21.47	21.47	BmPt2_000988	| IPR000169 | Peptidase, cysteine peptidase active site | length: 326	988	7
55	12.53	12.64	40.23	33.2	24.61	BmPt2_001754	| IPR001593 | Ribosomal protein S3Ae | length: 256	1754	6
55	0	12.64	40.23	33.2	24.61	All_gs454_005518	| IPR001593 | Ribosomal protein S3Ae | length: 256	gs454_005518	6
56	12.45	12.48	64.67	64.13	54.35	BmPt2_003070	| IPR002818 | ThiJ/PfpI | length: 184	3070	6
57	12.28	13.44	36.07	34.7	28.69	All_gs454_002648	| IPR000741 | Fructose-bisphosphate aldolase, class-I | length: 366	gs454_002648	7
58	12.26	12.44	23.28	21.34	15.3	BmPt2_000173	| IPR001930 | Peptidase M1, membrane alanine aminopeptidase | length: 464	173	6
59	12.1	12.2	15.77	12.5	12.5	BmPt2_000010	| IPR000918 | Isocitrate lyase/phosphorylmutase | length: 704	10	8
60	12.03	12.16	13.31	12.21	10.97	All_gs454_000107	| IPR000152 | EGF-type aspartate/asparagine hydroxylation site | length: 729	gs454_000107	7
61	11.68	11.71	56.17	56.17	56.17	BmPt2_003588	| IPR001424 | Superoxide dismutase, copper/zinc binding | length: 162	3588	10
62	11.51	11.54	61.95	58.05	48.78	BmPt2_002622	| IPR001806 | Ras GTPase | length: 205	2622	6
62	0	11.54	61.95	58.05	48.78	All_gs454_006995	| IPR001806 | Ras GTPase | length: 205	gs454_006995	6
63	11.45	11.56	20.37	14.43	10.19	All_gs454_000307	| IPR005843 | Alpha-D-phosphohexomutase, C-terminal | length: 589	gs454_000307	6
64	11.38	11.47	66.93	66.14	58.27	BmPt2_004526	| IPR000535 | Major sperm protein | length: 127	4526	6
64	0	9.33	48.82	48.03	40.16	All_gs454_009403	| IPR000535 | Major sperm protein | length: 127	gs454_009403	6
65	11.31	11.34	39.34	36.61	36.61	BmPt2_006245	| IPR017942 | Lipid-binding serum glycoprotein, N-terminal | length: 183	6245	6
66	11.19	11.46	12.03	7.472	4.145	All_gs454_000005	| IPR001747 | Lipid transport protein, N-terminal | length: 1713	gs454_000005	6
67	11.11	11.17	15.01	15.01	8.458	BmPt2_000005	| IPR000718 | Peptidase M13, neprilysin | length: 733	5	5
68	11.06	11.11	20.99	15.43	15.43	BmPt2_000127	| IPR000994 | Peptidase M24, structural domain | length: 486	127	6
69	10.6	10.76	47.15	28.52	22.43	BmPt2_001668	| IPR000876 | Ribosomal protein S4e | length: 263	1668	5
69	0	10.04	44.49	25.86	22.43	All_gs454_005335	| IPR000876 | Ribosomal protein S4e | length: 263	gs454_005335	5
70	10.56	10.64	22.03	18.79	14.69	BmPt2_000177	| IPR000795 | Protein synthesis factor, GTP-binding | length: 463	177	6
70	0	10.64	22.08	18.83	14.72	All_gs454_001096	| IPR000795 | Protein synthesis factor, GTP-binding | length: 462	gs454_001096	6
71	10.54	10.73	38.33	29.11	21.33	BmPt2_005451	| IPR001124 | Lipid-binding serum glycoprotein, C-terminal | length: 347	5451	6
72	10.36	10.54	41.26	38.46	27.27	BmPt2_001415	| IPR001079 | Galectin, carbohydrate recognition domain | length: 286	1415	7
72	0	10.54	41.99	39.15	27.76	All_gs454_004844	| IPR001079 | Galectin, carbohydrate recognition domain | length: 281	gs454_004844	7
73	10.18	10.19	28.77	25.26	21.75	BmPt2_005609	| Unknow | length: 285	5609	5
74	10.08	10.12	30.23	24.1	20.3	BmPt2_000152	| IPR000587 | Creatinase | length: 473	152	6
74	0	8.55	28.49	26.3	21.37	BmPt2_000663	| IPR000994 | Peptidase M24, structural domain | length: 365	663	6
75	10.04	10.05	38.08	29.23	21.15	BmPt2_001701	| IPR000757 | Glycoside hydrolase, family 16 | length: 260	1701	7
76	10	10	30.87	30.2	30.2	BmPt2_003976	| IPR000866 | Alkyl hydroperoxide reductase/ Thiol specific antioxidant/ Mal allergen | length: 149	3976	5
76	0	8	24.83	24.16	24.16	All_gs454_008716	| IPR000866 | Alkyl hydroperoxide reductase/ Thiol specific antioxidant/ Mal allergen | length: 149	gs454_008716	5
77	10	10	46.83	46.83	46.83	BmPt2_004561	| IPR002097 | Profilin/allergen | length: 126	4561	5
77	0	8	35.71	35.71	35.71	All_gs454_009442	| IPR002097 | Profilin/allergen | length: 126	gs454_009442	5
78	9.96	10	42.77	42.77	42.77	BmPt2_006368	| Unknow | length: 173	6368	5
79	9.86	9.92	21.23	21.23	21.23	BmPt2_000992	| IPR004360 | Glyoxalase/bleomycin resistance protein/dioxygenase | length: 325	992	5
80	9.83	9.94	45.59	45.1	37.25	BmPt2_006028	| IPR008632 | Nematode fatty acid retinoid binding | length: 204	6028	6
81	9.78	9.92	24.85	22.16	16.17	All_gs454_003402	| IPR000033 | Low-density lipoprotein receptor, YWTD repeat | length: 334	gs454_003402	5
82	9.5	9.6	37.75	37.75	37.75	BmPt2_006032	| Unknow | length: 204	6032	6
83	9.47	9.58	27.18	26.7	26.7	BmPt2_002602	| IPR004045 | Glutathione S-transferase, N-terminal | length: 206	2602	5
84	9.39	9.47	27.12	22.03	18.64	BmPt2_000365	| IPR000192 | Aminotransferase, class V/Cysteine desulfurase | length: 413	365	5
85	9.38	9.42	40.74	40.74	40.74	BmPt2_007001	| IPR002075 | Nuclear transport factor 2 | length: 135	7001	5
86	9.2	9.33	30.54	21.86	19.76	All_gs454_003413	| IPR001236 | Lactate/malate dehydrogenase | length: 334	gs454_003413	4
87	9.19	9.22	52.27	52.27	52.27	BmPt2_004418	| IPR002075 | Nuclear transport factor 2 | length: 132	4418	5
87	0	9.22	52.27	52.27	52.27	All_gs454_009261	| IPR002075 | Nuclear transport factor 2 | length: 132	gs454_009261	5
88	9.03	9.17	45.55	36.13	23.56	BmPt2_002897	| IPR001912 | Ribosomal protein S4 | length: 191	2897	5
88	0	9.04	41.88	32.46	23.56	All_gs454_007434	| IPR001912 | Ribosomal protein S4 | length: 191	gs454_007434	5
89	9.03	9.06	30.18	24.32	24.32	BmPt2_002263	| IPR017853 | Glycoside hydrolase, catalytic core | length: 222	2263	5
90	9.01	9.16	50.56	50.56	46.11	BmPt2_003154	| IPR008632 | Nematode fatty acid retinoid binding | length: 180	3154	6
91	8.96	9.01	47.87	44.68	34.04	All_gs454_012814	| Unknow | length: 188	gs454_012814	5
92	8.89	8.93	27.24	24.51	24.51	BmPt2_001729	| IPR000915 | Ribosomal protein L6E | length: 257	1729	5
93	8.78	8.92	21.22	20.86	20.86	BmPt2_001498	| IPR000851 | Ribosomal protein S5 | length: 278	1498	5
93	0	8.92	24.79	24.37	24.37	All_gs454_006019	| IPR000851 | Ribosomal protein S5 | length: 238	gs454_006019	5
94	8.76	8.92	22.39	21.79	20	BmPt2_000898	| IPR000169 | Peptidase, cysteine peptidase active site | length: 335	898	6
95	8.69	8.79	30.09	23.61	23.61	BmPt2_002393	| IPR002143 | Ribosomal protein L1 | length: 216	2393	5
95	0	8.79	30.09	23.61	23.61	All_gs454_006665	| IPR002143 | Ribosomal protein L1 | length: 216	gs454_006665	5
96	8.66	8.69	32.35	32.35	32.35	BmPt2_004316	| IPR000463 | Cytosolic fatty-acid binding | length: 136	4316	4
96	0	8.69	32.59	32.59	32.59	All_gs454_009180	| IPR000463 | Cytosolic fatty-acid binding | length: 135	gs454_009180	4
97	8.59	14.42	36.28	36.28	27.43	BmPt2_002185	| IPR012335 | Thioredoxin fold | length: 226	2185	5
98	8.56	8.79	25.06	17.03	15.09	BmPt2_000382	| IPR003165 | Stem cell self-renewal protein Piwi | length: 411	382	5
99	8.54	8.64	53.94	49.09	40	BmPt2_003531	| IPR000911 | Ribosomal protein L11 | length: 165	3531	4
99	0	8.64	53.94	49.09	40	All_gs454_008191	| IPR000911 | Ribosomal protein L11 | length: 165	gs454_008191	4
100	8.44	8.47	87.61	87.61	60.18	BmPt2_004789	| IPR001398 | Macrophage migration inhibitory factor | length: 113	4789	4
101	8.42	8.52	19.66	17.94	12.29	BmPt2_000405	| IPR001662 | Translation elongation factor EF1B, gamma chain, conserved | length: 407	405	4
101	0	8.52	19.7	17.98	12.32	All_gs454_001878	| IPR001662 | Translation elongation factor EF1B, gamma chain, conserved | length: 406	gs454_001878	4
102	8.33	8.43	21.09	18.25	12.09	All_gs454_001641	| IPR002223 | Proteinase inhibitor I2, Kunitz metazoa | length: 422	gs454_001641	4
102	0	8.43	17.73	15.34	10.16	All_gs454_000740	| IPR002223 | Proteinase inhibitor I2, Kunitz metazoa | length: 502	gs454_000740	4
103	8.31	8.41	32.44	24.7	22.62	All_gs454_003350	| IPR001236 | Lactate/malate dehydrogenase | length: 336	gs454_003350	5
104	8.28	8.41	26.26	26.26	19.83	BmPt2_005434	| IPR001461 | Peptidase A1 | length: 358	5434	5
105	8.26	8.34	34.18	34.18	30.61	BmPt2_002799	| IPR002132 | Ribosomal protein L5 | length: 196	2799	4
105	0	8.34	34.18	34.18	30.61	All_gs454_007292	| IPR002132 | Ribosomal protein L5 | length: 196	gs454_007292	4
106	8.17	8.25	43.71	34.44	29.8	BmPt2_003928	| IPR001892 | Ribosomal protein S13 | length: 151	3928	4
106	0	8.25	44	34.67	30	All_gs454_008682	| IPR001892 | Ribosomal protein S13 | length: 150	gs454_008682	4
107	8.05	8.27	14.15	12.5	5.778	All_gs454_000061	| IPR000640 | Translation elongation factor EFG/EF2, C-terminal | length: 848	gs454_000061	4
107	0	8.26	14.5	12.5	5.778	BmPt2_000001	| IPR000640 | Translation elongation factor EFG/EF2, C-terminal | length: 848	1	4
108	8.03	8.03	46.43	35.71	35.71	BmPt2_004187	| IPR001534 | Transthyretin-like | length: 140	4187	4
109	8.02	8.02	44.14	44.14	44.14	BmPt2_004092	| IPR001534 | Transthyretin-like | length: 145	4092	5
109	0	8.02	45.39	45.39	45.39	All_gs454_008969	| IPR001534 | Transthyretin-like | length: 141	gs454_008969	5
110	8	8	28.68	28.68	28.68	BmPt2_006979	| Unknow | length: 136	6979	4
111	8	8	25.13	25.13	25.13	BmPt2_002743	| noIPR | length: 199	2743	4
112	8	8	44.22	44.22	44.22	BmPt2_002739	| IPR000169 | Peptidase, cysteine peptidase active site | length: 199	2739	4
113	7.91	8.2	13.42	10.45	7.768	BmPt2_000007	| IPR001404 | Chaperone protein htpG | length: 708	7	4
113	0	8.2	13.42	10.45	7.768	All_gs454_000124	| IPR001404 | Chaperone protein htpG | length: 708	gs454_000124	4
114	7.9	7.97	46.63	38.2	38.2	All_gs454_007821	| IPR000884 | Thrombospondin, type 1 repeat | length: 178	gs454_007821	4
115	7.76	7.81	16.13	13.62	13.62	BmPt2_001481	| IPR004360 | Glyoxalase/bleomycin resistance protein/dioxygenase | length: 279	1481	4
116	7.68	7.87	33.79	29.22	18.26	BmPt2_002338	| IPR000866 | Alkyl hydroperoxide reductase/ Thiol specific antioxidant/ Mal allergen | length: 219	2338	4
116	0	6.36	22.83	22.83	11.87	All_gs454_006539	| IPR000866 | Alkyl hydroperoxide reductase/ Thiol specific antioxidant/ Mal allergen | length: 219	gs454_006539	4
117	7.64	7.89	10.64	10.64	8.715	All_gs454_000151	| IPR001375 | Peptidase S9, prolyl oligopeptidase, catalytic domain | length: 677	gs454_000151	5
118	7.57	7.62	16.98	16.98	16.98	All_gs454_002522	| IPR000215 | Protease inhibitor I4, serpin | length: 371	gs454_002522	5
119	7.56	7.68	30.41	20.74	20.74	BmPt2_005919	| Unknow | length: 217	5919	4
120	7.31	7.35	22.36	12.11	12.11	BmPt2_001015	| IPR001395 | Aldo/keto reductase | length: 322	1015	4
120	0	7.3	14.29	12.11	12.11	All_gs454_003725	| IPR001395 | Aldo/keto reductase | length: 322	gs454_003725	4
121	7.23	7.29	35.03	35.03	29.38	BmPt2_006315	| Unknow | length: 177	6315	4
122	7.07	7.12	46.58	46.58	41.78	BmPt2_004067	| IPR006175 | Endoribonuclease L-PSP | length: 146	4067	4
122	0	6.48	23.7	23.7	18.52	All_gs454_009181	| IPR006175 | Endoribonuclease L-PSP | length: 135	gs454_009181	4
123	7.05	7.12	29.3	29.3	29.3	All_gs454_008464	| IPR001930 | Peptidase M1, membrane alanine aminopeptidase | length: 157	gs454_008464	4
124	6.92	6.97	31.6	25.35	22.57	All_gs454_004645	| IPR002921 | Lipase, class 3 | length: 288	gs454_004645	4
125	6.85	6.9	37.23	31.38	21.81	BmPt2_002962	| IPR000039 | Ribosomal protein L18e | length: 188	2962	3
125	0	6.9	37.23	31.38	21.81	All_gs454_007523	| IPR000039 | Ribosomal protein L18e | length: 188	gs454_007523	3
126	6.84	10.52	65.12	65.12	65.12	BmPt2_004482	| IPR002097 | Profilin/allergen | length: 129	4482	4
126	0	8.41	48.84	48.84	48.84	All_gs454_009342	| IPR002097 | Profilin/allergen | length: 129	gs454_009342	4
127	6.83	6.87	34.23	29.53	23.49	BmPt2_003990	| IPR002048 | Calcium-binding EF-hand | length: 149	3990	4
127	0	6.87	34.23	29.53	23.49	All_gs454_008710	| IPR002048 | Calcium-binding EF-hand | length: 149	gs454_008710	4
128	6.82	6.91	20.7	16.33	16.33	BmPt2_005462	| Unknow | length: 343	5462	4
129	6.64	6.77	13.36	11.8	11.8	All_gs454_001246	| IPR003599 | Immunoglobulin subtype | length: 449	gs454_001246	4
130	6.61	6.63	35	35	35	BmPt2_004189	| IPR000218 | Ribosomal protein L14b/L23e | length: 140	4189	3
130	0	6.63	35	35	35	All_gs454_009000	| IPR000218 | Ribosomal protein L14b/L23e | length: 140	gs454_009000	3
131	6.51	6.53	39.44	39.44	23.94	BmPt2_004151	| IPR000463 | Cytosolic fatty-acid binding | length: 142	4151	3
132	6.48	6.5	22.57	16.57	10	BmPt2_000765	| IPR001948 | Peptidase M18, aminopeptidase I | length: 350	765	3
132	0	6.39	22.15	14.88	12.11	All_gs454_004613	| IPR001948 | Peptidase M18, aminopeptidase I | length: 289	gs454_004613	3
133	6.47	6.49	28.97	21.5	18.69	BmPt2_002430	| IPR001197 | Ribosomal protein L10e | length: 214	2430	3
133	0	6.49	28.97	21.5	18.69	All_gs454_006703	| IPR001197 | Ribosomal protein L10e | length: 214	gs454_006703	3
134	6.47	6.49	10.76	9.153	7.551	BmPt2_000255	| IPR001179 | Peptidyl-prolyl cis-trans isomerase, FKBP-type | length: 437	255	3
135	6.39	26.72	39.35	30.32	26.77	All_gs454_000231	| IPR005317 | Peptidase M49, dipeptidyl-peptidase III | length: 620	gs454_000231	3
136	6.34	6.39	37.44	37.44	30.26	BmPt2_002811	| IPR001283 | Allergen V5/Tpx-1 related | length: 195	2811	4
137	6.24	6.38	47.15	47.15	28.46	BmPt2_004609	| IPR000558 | Histone H2B | length: 123	4609	3
137	0	6.38	47.15	47.15	28.46	All_gs454_009503	| IPR000558 | Histone H2B | length: 123	gs454_009503	3
138	6.2	6.21	39.72	39.72	19.86	BmPt2_004164	| IPR001534 | Transthyretin-like | length: 141	4164	3
138	0	6.21	40	40	20	All_gs454_009016	| IPR001534 | Transthyretin-like | length: 140	gs454_009016	3
139	6.18	6.26	57.28	47.57	40.78	BmPt2_004923	| IPR001951 | Histone H4 | length: 103	4923	4
139	0	6.26	57.28	47.57	40.78	All_gs454_009992	| IPR001951 | Histone H4 | length: 103	gs454_009992	4
140	6.17	38.9	53.65	47.92	47.92	All_gs454_002284	| IPR001507 | Endoglin/CD105 antigen | length: 384	gs454_002284	5
140	0	38.9	47.3	47.3	47.3	All_gs454_002189	| IPR001507 | Endoglin/CD105 antigen | length: 389	gs454_002189	5
141	6.01	6.01	48.05	27.27	27.27	BmPt2_003841	| IPR001424 | Superoxide dismutase, copper/zinc binding | length: 154	3841	3
142	6	6	50.93	50.93	50.93	BmPt2_004873	| IPR000535 | Major sperm protein | length: 108	4873	3
142	0	4	32.41	32.41	32.41	All_gs454_009886	| IPR000535 | Major sperm protein | length: 108	gs454_009886	3
143	5.95	6.05	15.2	13.32	7.88	BmPt2_000068	| IPR000194 | ATPase, F1/V1/A1 complex, alpha/beta subunit, nucleotide-binding domain | length: 533	68	3
143	0	5.83	12.2	10.32	7.88	All_gs454_000536	| IPR000194 | ATPase, F1/V1/A1 complex, alpha/beta subunit, nucleotide-binding domain | length: 533	gs454_000536	3
144	5.91	5.98	33.33	26.14	26.14	BmPt2_003862	| IPR001938 | Thaumatin, pathogenesis-related | length: 153	3862	3
145	5.83	5.92	18.92	16.22	13.24	All_gs454_002533	| IPR001680 | WD40 repeat | length: 370	gs454_002533	4
146	5.8	5.99	52.9	40	40	BmPt2_006659	| Unknow | length: 155	6659	5
147	5.8	5.96	23.38	20.31	12.92	All_gs454_003616	| IPR003599 | Immunoglobulin subtype | length: 325	gs454_003616	3
148	5.78	8.45	40.88	32.04	27.62	BmPt2_003127	| IPR005845 | Alpha-D-phosphohexomutase, alpha/beta/alpha domain II | length: 181	3127	3
149	5.77	5.94	20.56	17.34	17.34	BmPt2_001854	| IPR001223 | Glycoside hydrolase, family 18, catalytic domain | length: 248	1854	4
150	5.73	5.85	13.64	10.84	6.916	BmPt2_000064	| IPR000194 | ATPase, F1/V1/A1 complex, alpha/beta subunit, nucleotide-binding domain | length: 535	64	3
151	5.66	5.72	19.21	19.21	19.21	BmPt2_003216	| IPR000169 | Peptidase, cysteine peptidase active site | length: 177	3216	3
152	5.64	5.7	36.36	35.45	35.45	BmPt2_004831	| IPR000231 | Ribosomal protein L30e | length: 110	4831	3
152	0	5.7	36.36	35.45	35.45	All_gs454_009832	| IPR000231 | Ribosomal protein L30e | length: 110	gs454_009832	3
153	5.63	5.89	15.48	12.66	3.051	All_gs454_000052	| IPR001930 | Peptidase M1, membrane alanine aminopeptidase | length: 885	gs454_000052	3
154	5.56	5.71	12.92	12.92	12.92	All_gs454_002836	| IPR000884 | Thrombospondin, type 1 repeat | length: 356	gs454_002836	3
155	5.54	5.66	23.31	17.29	13.53	BmPt2_001629	| IPR001921 | Ribosomal protein L7A | length: 266	1629	3
155	0	5.66	23.4	17.36	13.58	All_gs454_005296	| IPR001921 | Ribosomal protein L7A | length: 265	gs454_005296	3
156	5.45	5.54	10.32	7.125	5.037	All_gs454_000077	| IPR003338 | ATPase, AAA-type, VAT, N-terminal | length: 814	gs454_000077	3
156	0	5.23	8.231	5.037	5.037	BmPt2_000002	| IPR003338 | ATPase, AAA-type, VAT, N-terminal | length: 814	2	3
157	5.38	5.43	8.148	8.148	8.148	All_gs454_001915	| IPR015915 | Kelch-type beta propeller | length: 405	gs454_001915	3
158	5.34	5.39	23.32	22.8	22.8	BmPt2_002858	| IPR000554 | Ribosomal protein S7e | length: 193	2858	3
158	0	5.39	23.32	22.8	22.8	All_gs454_007378	| IPR000554 | Ribosomal protein S7e | length: 193	gs454_007378	3
159	5.23	5.35	30.46	26.49	21.85	All_gs454_008657	| IPR016082 | Ribosomal protein L30, ferredoxin-like fold domain | length: 151	gs454_008657	3
159	0	3.17	25.17	16.56	11.92	BmPt2_003935	| IPR016082 | Ribosomal protein L30, ferredoxin-like fold domain | length: 151	3935	3
160	5.22	5.4	38.28	38.28	24.22	BmPt2_004496	| IPR000626 | Ubiquitin | length: 128	4496	3
160	0	5.4	38.28	38.28	24.22	All_gs454_009380	| IPR000626 | Ubiquitin | length: 128	gs454_009380	3
160	0	4.17	61.35	61.35	37.71	BmPt2_000066	| IPR000626 | Ubiquitin | length: 533	66	3
161	5.13	5.2	27.39	12.74	12.74	BmPt2_001081	| IPR001790 | Ribosomal protein L10 | length: 314	1081	3
161	0	5.2	27.39	12.74	12.74	All_gs454_003922	| IPR001790 | Ribosomal protein L10 | length: 314	gs454_003922	3
162	5.1	5.34	15.31	14.29	12.76	All_gs454_002135	| IPR000111 | Glycoside hydrolase, clan GH-D | length: 392	gs454_002135	3
163	5.1	5.15	10.22	10.22	10.22	All_gs454_003957	| IPR000760 | Inositol monophosphatase | length: 313	gs454_003957	3
164	5.06	5.12	17.54	17.54	17.54	BmPt2_002494	| IPR000235 | Ribosomal protein S7 | length: 211	2494	3
164	0	5.12	17.54	17.54	17.54	All_gs454_006800	| IPR000235 | Ribosomal protein S7 | length: 211	gs454_006800	3
165	5.02	5.1	22.62	22.62	18.45	BmPt2_006439	| IPR008139 | Saposin B | length: 168	6439	3
165	0	2.98	16.87	16.87	12.65	All_gs454_013189	| IPR008139 | Saposin B | length: 166	gs454_013189	3
166	4.97	5.04	22.78	22.78	18.89	BmPt2_003160	| IPR021138 | Ribosomal protein L18a | length: 180	3160	3
166	0	4.11	18.89	18.89	15	All_gs454_007765	| IPR021138 | Ribosomal protein L18a | length: 180	gs454_007765	3
167	4.96	5.27	13.39	11.29	8.382	All_gs454_000058	| IPR003599 | Immunoglobulin subtype | length: 859	gs454_000058	3
168	4.95	5.03	38.04	38.04	22.83	BmPt2_005026	| IPR000626 | Ubiquitin | length: 92	5026	2
168	0	5.03	38.04	38.04	22.83	All_gs454_010208	| IPR000626 | Ubiquitin | length: 92	gs454_010208	2
169	4.89	4.95	19.76	12.5	12.5	BmPt2_005754	| Unknow | length: 248	5754	3
169	0	2.09	12.97	8.368	8.368	All_gs454_012173	| Unknow | length: 239	gs454_012173	3
170	4.86	4.93	22.53	15.02	10.58	BmPt2_001329	| IPR000668 | Peptidase C1A, papain C-terminal | length: 293	1329	2
170	0	4.82	18.15	10.62	10.62	All_gs454_004548	| IPR000668 | Peptidase C1A, papain C-terminal | length: 292	gs454_004548	2
171	4.83	4.89	13.79	13.79	13.79	All_gs454_011952	| IPR002075 | Nuclear transport factor 2 | length: 261	gs454_011952	3
172	4.72	4.77	7.128	7.128	4.481	BmPt2_005307	| Unknow | length: 491	5307	2
173	4.7	4.96	33.59	33.59	24.22	BmPt2_004498	| IPR002671 | Ribosomal protein L22e | length: 128	4498	3
173	0	4.96	33.59	33.59	24.22	All_gs454_009384	| IPR002671 | Ribosomal protein L22e | length: 128	gs454_009384	3
174	4.66	4.75	23.24	23.24	12.97	BmPt2_003053	| IPR002470 | Peptidase S9A, prolyl oligopeptidase | length: 185	3053	2
175	4.66	4.71	20.79	20.79	12.87	All_gs454_007094	| IPR001507 | Endoglin/CD105 antigen | length: 202	gs454_007094	2
175	0	2.6	21.29	21.29	10.97	BmPt2_003796	| IPR001507 | Endoglin/CD105 antigen | length: 155	3796	2
176	4.64	8.07	32.51	30.03	19.81	BmPt2_001010	| IPR000573 | Aconitase A/isopropylmalate dehydratase small subunit, swivel | length: 323	1010	2
177	4.63	4.68	27.74	27.74	17.52	BmPt2_004283	| IPR002784 | Ribosomal protein L14 | length: 137	4283	2
177	0	4.68	27.74	27.74	17.52	All_gs454_009121	| IPR002784 | Ribosomal protein L14 | length: 137	gs454_009121	2
178	4.62	4.68	15.86	14.07	11.76	BmPt2_000498	| IPR000277 | Cys/Met metabolism, pyridoxal phosphate-dependent enzyme | length: 391	498	3
178	0	4.68	15.82	14.03	11.73	All_gs454_002132	| IPR000277 | Cys/Met metabolism, pyridoxal phosphate-dependent enzyme | length: 392	gs454_002132	3
179	4.61	4.74	20	20	16.67	BmPt2_002519	| IPR018283 | Ribosomal protein S8e, conserved site | length: 210	2519	3
179	0	4.74	20	20	16.67	All_gs454_006844	| IPR018283 | Ribosomal protein S8e, conserved site | length: 210	gs454_006844	3
180	4.58	6.82	35.14	30.81	30.81	All_gs454_012860	| IPR017942 | Lipid-binding serum glycoprotein, N-terminal | length: 185	gs454_012860	3
181	4.58	4.71	24.32	18.92	18.92	BmPt2_004009	| IPR000754 | Ribosomal protein S9 | length: 148	4009	3
181	0	4.71	24.32	18.92	18.92	All_gs454_008752	| IPR000754 | Ribosomal protein S9 | length: 148	gs454_008752	3
182	4.42	4.54	7.763	7.763	7.763	All_gs454_010958	| IPR008465 | Dystroglycan | length: 541	gs454_010958	2
183	4.41	4.57	23.19	23.19	13.62	BmPt2_000809	| IPR002136 | Ribosomal protein L4/L1e | length: 345	809	2
183	0	4.36	21.22	21.22	13.66	All_gs454_003137	| IPR002136 | Ribosomal protein L4/L1e | length: 344	gs454_003137	2
184	4.41	4.52	29	17.5	17.5	BmPt2_002714	| IPR002130 | Peptidyl-prolyl cis-trans isomerase, cyclophilin-type | length: 200	2714	2
184	0	4.43	24.5	17.5	17.5	All_gs454_007170	| IPR002130 | Peptidyl-prolyl cis-trans isomerase, cyclophilin-type | length: 200	gs454_007170	2
185	4.36	4.57	22.77	22.77	11.88	BmPt2_002670	| IPR005755 | Ribosomal protein L13, eukaryotic/archaeal | length: 202	2670	2
185	0	4.57	22.77	22.77	11.88	All_gs454_007075	| IPR005755 | Ribosomal protein L13, eukaryotic/archaeal | length: 202	gs454_007075	2
186	4.29	4.39	33.7	27.17	18.48	All_gs454_007648	| IPR001507 | Endoglin/CD105 antigen | length: 184	gs454_007648	2
187	4.29	4.38	37.5	29.61	16.45	BmPt2_003907	| IPR001564 | Nucleoside diphosphate kinase, core | length: 152	3907	2
187	0	2.56	32.24	24.34	11.18	All_gs454_008621	| IPR001564 | Nucleoside diphosphate kinase, core | length: 152	gs454_008621	2
188	4.27	4.37	27.42	24.19	24.19	BmPt2_003038	| IPR001063 | Ribosomal protein L22/L17 | length: 186	3038	3
188	0	4.37	27.42	24.19	24.19	All_gs454_007584	| IPR001063 | Ribosomal protein L22/L17 | length: 186	gs454_007584	3
189	4.24	4.37	10.44	10.44	5.583	All_gs454_001797	| IPR001563 | Peptidase S10, serine carboxypeptidase | length: 412	gs454_001797	2
190	4.21	4.24	26.36	23.43	20.5	BmPt2_001987	| IPR004843 | Metallophosphoesterase | length: 239	1987	3
191	4.16	4.36	11.42	8.405	6.897	BmPt2_000171	| IPR002020 | Citrate synthase-like | length: 464	171	3
191	0	4.36	11.42	8.405	6.897	All_gs454_001066	| IPR002020 | Citrate synthase-like | length: 464	gs454_001066	3
192	4.16	4.34	23.08	22.31	22.31	BmPt2_004471	| IPR000530 | Ribosomal protein S12e | length: 130	4471	3
192	0	4.34	23.08	22.31	22.31	All_gs454_009329	| IPR000530 | Ribosomal protein S12e | length: 130	gs454_009329	3
193	4.16	4.18	33.61	26.23	18.85	BmPt2_004635	| IPR000010 | Proteinase inhibitor I25, cystatin | length: 122	4635	2
194	4.13	4.26	6.175	5.832	3.602	All_gs454_010916	| Unknow | length: 583	gs454_010916	2
195	4.1	4.24	9.16	9.16	9.16	All_gs454_005362	| IPR001283 | Allergen V5/Tpx-1 related | length: 262	gs454_005362	4
196	4.08	12.19	32.02	25.68	18.73	All_gs454_003483	| IPR005746 | Thioredoxin | length: 331	gs454_003483	2
196	0	10.08	42.86	32.86	25.24	BmPt2_002499	| IPR005746 | Thioredoxin | length: 210	2499	2
197	4.05	4.05	24.68	20.13	20.13	BmPt2_003831	| IPR000073 | Alpha/beta hydrolase fold-1 | length: 154	3831	2
198	4.03	4.23	11.79	11.79	11.79	All_gs454_000479	| IPR000034 | Laminin B type IV | length: 543	gs454_000479	3
199	4.02	4.02	12.04	7.716	7.716	All_gs454_003657	| IPR001680 | WD40 repeat | length: 324	gs454_003657	2
199	0	2.02	8.844	4.082	4.082	BmPt2_001308	| IPR001680 | WD40 repeat | length: 294	1308	2
200	4.01	7.38	48.85	45.4	37.36	All_gs454_007935	| IPR003014 | PAN-1 domain | length: 174	gs454_007935	2
201	4	16.98	34.21	34.21	30.04	BmPt2_000198	| IPR001672 | Phosphoglucose isomerase (PGI) | length: 456	198	2
202	4	8.4	15.59	12.37	9.14	All_gs454_000418	| IPR000587 | Creatinase | length: 558	gs454_000418	2
203	4	4	14.47	14.04	10.53	BmPt2_005847	| Unknow | length: 228	5847	2
204	4	4	32.73	17.27	17.27	BmPt2_004841	| Unknow | length: 110	4841	2
204	0	2.03	12.9	6.452	6.452	All_gs454_008524	| Unknow | length: 155	gs454_008524	2
205	4	4	25.98	25.2	25.2	BmPt2_004525	| IPR002119 | Histone H2A | length: 127	4525	2
205	0	4	25.98	25.2	25.2	All_gs454_009408	| IPR002119 | Histone H2A | length: 127	gs454_009408	2
205	0	2.31	13.57	13.57	6.429	All_gs454_009006	| IPR002119 | Histone H2A | length: 140	gs454_009006	2
206	4	4	13.33	11.52	11.52	BmPt2_003530	| IPR003172 | MD-2-related lipid-recognition | length: 165	3530	2
206	0	4	11.59	11.59	11.59	All_gs454_008227	| IPR003172 | MD-2-related lipid-recognition | length: 164	gs454_008227	2
207	4	4	16	16	16	BmPt2_003952	| IPR011992 | EF-Hand type | length: 150	3952	2
207	0	4	16	16	16	All_gs454_008694	| IPR011992 | EF-Hand type | length: 150	gs454_008694	2
208	4	4	12.28	12.28	12.28	BmPt2_002162	| IPR000866 | Alkyl hydroperoxide reductase/ Thiol specific antioxidant/ Mal allergen | length: 228	2162	2
208	0	2	5.405	5.405	5.405	All_gs454_007618	| IPR000866 | Alkyl hydroperoxide reductase/ Thiol specific antioxidant/ Mal allergen | length: 185	gs454_007618	2
209	4	4	53.13	53.13	53.13	All_gs454_015638	| IPR007284 | Ground-like region | length: 64	gs454_015638	2
210	3.92	4.05	12.35	10.24	10.24	BmPt2_000936	| IPR000169 | Peptidase, cysteine peptidase active site | length: 332	936	2
211	3.84	3.94	13.18	10.32	5.158	BmPt2_000771	| IPR002085 | Alcohol dehydrogenase superfamily, zinc-containing | length: 349	771	2
211	0	3.83	10.6	7.736	5.158	All_gs454_003004	| IPR002085 | Alcohol dehydrogenase superfamily, zinc-containing | length: 349	gs454_003004	2
212	3.82	3.97	18.81	16.12	6.866	BmPt2_000906	| IPR002164 | Nucleosome assembly protein (NAP) | length: 335	906	2
212	0	1.77	14.88	12.2	2.976	All_gs454_003343	| IPR002164 | Nucleosome assembly protein (NAP) | length: 336	gs454_003343	2
213	3.82	3.92	22.16	12.5	12.5	All_gs454_007873	| IPR004360 | Glyoxalase/bleomycin resistance protein/dioxygenase | length: 176	gs454_007873	2
213	0	3.92	12.5	12.5	12.5	BmPt2_003243	| IPR004360 | Glyoxalase/bleomycin resistance protein/dioxygenase | length: 176	3243	2
214	3.81	3.93	4.507	3.654	2.436	All_gs454_000008	| IPR003598 | Immunoglobulin subtype 2 | length: 1642	gs454_000008	3
215	3.8	3.85	26.17	26.17	26.17	BmPt2_006764	| IPR001461 | Peptidase A1 | length: 149	6764	2
216	3.77	3.86	17.56	12.98	12.98	BmPt2_004444	| IPR000630 | Ribosomal protein S8 | length: 131	4444	2
216	0	3.86	17.69	13.08	13.08	All_gs454_009321	| IPR000630 | Ribosomal protein S8 | length: 130	gs454_009321	2
217	3.7	3.82	15.94	15.94	12.35	BmPt2_001814	| IPR000426 | Proteasome, alpha-subunit, conserved site | length: 251	1814	2
218	3.64	3.72	9.565	7.536	7.536	BmPt2_000804	| IPR000169 | Peptidase, cysteine peptidase active site | length: 345	804	2
219	3.61	3.71	20.92	13.73	13.73	BmPt2_003872	| IPR005633 | Ribosomal protein L23/L25, N-terminal | length: 153	3872	2
219	0	3.71	20.92	13.73	13.73	All_gs454_008581	| IPR005633 | Ribosomal protein L23/L25, N-terminal | length: 153	gs454_008581	2
220	3.55	3.87	11.48	11.48	11.48	BmPt2_000940	| IPR001585 | Transaldolase | length: 331	940	4
220	0	2.26	5.215	5.215	5.215	All_gs454_003598	| IPR001585 | Transaldolase | length: 326	gs454_003598	4
221	3.55	3.64	10.24	10.24	10.24	BmPt2_001774	| IPR000426 | Proteasome, alpha-subunit, conserved site | length: 254	1774	2
221	0	3.64	10.24	10.24	10.24	All_gs454_005592	| IPR000426 | Proteasome, alpha-subunit, conserved site | length: 254	gs454_005592	2
222	3.46	3.54	18.62	18.62	18.62	BmPt2_004106	| IPR002222 | Ribosomal protein S19/S15 | length: 145	4106	2
222	0	3.54	18.62	18.62	18.62	All_gs454_008868	| IPR002222 | Ribosomal protein S19/S15 | length: 145	gs454_008868	2
223	3.45	3.87	19.88	12.5	6.762	BmPt2_000124	| IPR005746 | Thioredoxin | length: 488	124	3
223	0	3.87	19.76	12.42	6.721	All_gs454_000839	| IPR005746 | Thioredoxin | length: 491	gs454_000839	3
224	3.43	3.54	26.97	26.97	16.45	BmPt2_003882	| IPR004313 | Acireductone dioxygenase, ARD | length: 152	3882	2
224	0	3.54	22.78	22.78	13.89	All_gs454_007757	| IPR004313 | Acireductone dioxygenase, ARD | length: 180	gs454_007757	2
225	3.39	3.54	15.38	15.38	15.38	All_gs454_006128	| IPR000718 | Peptidase M13, neprilysin | length: 234	gs454_006128	2
226	3.38	3.56	6.738	6.738	6.738	All_gs454_004832	| noIPR | length: 282	gs454_004832	2
227	3.35	3.47	27.03	27.03	18.92	BmPt2_007383	| Unknow | length: 111	7383	2
228	3.25	3.38	7.557	7.557	5.542	BmPt2_000459	| IPR000597 | Ribosomal protein L3 | length: 397	459	2
228	0	3.38	7.557	7.557	5.542	All_gs454_002041	| IPR000597 | Ribosomal protein L3 | length: 397	gs454_002041	2
229	3.19	3.26	12.67	12.67	12.67	BmPt2_005891	| Unknow | length: 221	5891	2
230	3.14	3.21	6.915	5.496	5.496	BmPt2_000049	| IPR002557 | Chitin binding protein, peritrophin-A | length: 564	49	2
230	0	3.21	9.091	7.226	7.226	All_gs454_001546	| IPR002557 | Chitin binding protein, peritrophin-A | length: 429	gs454_001546	2
231	3.1	3.24	7.119	7.119	7.119	All_gs454_004465	| IPR019545 | Electron transfer DM13 | length: 295	gs454_004465	2
232	3.09	3.24	7.619	7.619	7.619	BmPt2_002512	| IPR008979 | Galactose-binding like | length: 210	2512	2
232	0	3.24	7.619	7.619	7.619	All_gs454_006841	| IPR008979 | Galactose-binding like | length: 210	gs454_006841	2
233	3.07	3.22	9.234	4.054	4.054	BmPt2_005317	| Unknow | length: 444	5317	2
234	3.07	3.19	31.66	25.63	22.11	All_gs454_012662	| IPR002035 | von Willebrand factor, type A | length: 199	gs454_012662	3
235	3.05	3.15	18.15	18.15	18.15	All_gs454_005444	| IPR001944 | Glycoside hydrolase, family 35 | length: 259	gs454_005444	3
236	3.04	3.12	10.82	10.82	10.82	BmPt2_006127	| Unknow | length: 194	6127	2
237	3.03	3.32	36.17	31.38	26.06	BmPt2_002975	| IPR000702 | Ribosomal protein L6 | length: 188	2975	1
237	0	3.24	31.38	31.38	26.06	All_gs454_007504	| IPR000702 | Ribosomal protein L6 | length: 188	gs454_007504	1
238	3.02	3.14	14.39	14.39	6.475	All_gs454_004934	| IPR001079 | Galectin, carbohydrate recognition domain | length: 278	gs454_004934	2
238	0	3.08	12.62	12.62	8.738	BmPt2_002601	| IPR001079 | Galectin, carbohydrate recognition domain | length: 206	2601	2
239	2.97	3.05	11.93	11.93	11.93	BmPt2_003256	| IPR003010 | Nitrilase/cyanide hydratase and apolipoprotein N-acyltransferase | length: 176	3256	2
240	2.9	2.97	6.97	6.97	6.97	BmPt2_000954	| IPR004854 | Ubiquitin fusion degradation protein UFD1 | length: 330	954	2
240	0	2.97	6.805	6.805	6.805	All_gs454_003300	| IPR004854 | Ubiquitin fusion degradation protein UFD1 | length: 338	gs454_003300	2
241	2.86	2.93	18.49	18.49	18.49	BmPt2_004680	| IPR001848 | Ribosomal protein S10 | length: 119	4680	2
241	0	2.93	18.64	18.64	18.64	All_gs454_009654	| IPR001848 | Ribosomal protein S10 | length: 118	gs454_009654	2
242	2.77	3	12.8	12.8	12.8	BmPt2_005475	| IPR001461 | Peptidase A1 | length: 336	5475	4
243	2.77	2.87	17.19	14.06	5.469	BmPt2_001753	| IPR006628 | PUR-alpha/beta/gamma, DNA/RNA-binding | length: 256	1753	1
243	0	2.87	15.28	12.5	4.861	All_gs454_004667	| IPR006628 | PUR-alpha/beta/gamma, DNA/RNA-binding | length: 288	gs454_004667	1
244	2.77	2.83	35.29	22.55	22.55	All_gs454_010036	| IPR000811 | Glycosyl transferase, family 35 | length: 102	gs454_010036	2
245	2.74	2.86	9.735	9.735	9.735	BmPt2_002187	| IPR001563 | Peptidase S10, serine carboxypeptidase | length: 226	2187	2
245	0	1.96	7.143	7.143	7.143	BmPt2_003450	| IPR001563 | Peptidase S10, serine carboxypeptidase | length: 168	3450	2
246	2.72	2.87	10.12	7.393	7.393	BmPt2_001736	| IPR002171 | Ribosomal protein L2 | length: 257	1736	2
246	0	2.87	10.16	7.422	7.422	All_gs454_005536	| IPR002171 | Ribosomal protein L2 | length: 256	gs454_005536	2
247	2.65	2.82	20.59	20.59	14.71	BmPt2_004313	| IPR001141 | Ribosomal protein L27e | length: 136	4313	2
247	0	2.82	20.59	20.59	14.71	All_gs454_009167	| IPR001141 | Ribosomal protein L27e | length: 136	gs454_009167	2
248	2.61	2.72	7.43	5.263	5.263	BmPt2_001014	| IPR000449 | Ubiquitin-associated/translation elongation factor EF1B, N-terminal | length: 323	1014	2
248	0	1.86	4.644	2.477	2.477	All_gs454_003678	| IPR000449 | Ubiquitin-associated/translation elongation factor EF1B, N-terminal | length: 323	gs454_003678	2
249	2.57	2.62	15.68	13.37	3.085	BmPt2_000512	| IPR001461 | Peptidase A1 | length: 389	512	1
249	0	2.62	15.72	13.4	3.093	All_gs454_002212	| IPR001461 | Peptidase A1 | length: 388	gs454_002212	1
250	2.55	2.65	10	10	10	BmPt2_006271	| Unknow | length: 180	6271	2
251	2.53	2.57	6.377	6.377	6.377	BmPt2_000808	| IPR008162 | Inorganic pyrophosphatase | length: 345	808	1
252	2.49	2.6	9.091	9.091	9.091	BmPt2_006084	| Unknow | length: 198	6084	2
253	2.47	10.8	35.44	31.07	31.07	All_gs454_006964	| IPR004045 | Glutathione S-transferase, N-terminal | length: 206	gs454_006964	1
254	2.47	2.63	35.1	30.46	17.88	BmPt2_003923	| IPR000589 | Ribosomal protein S15 | length: 151	3923	1
254	0	2.63	35.1	30.46	17.88	All_gs454_008656	| IPR000589 | Ribosomal protein S15 | length: 151	gs454_008656	1
255	2.42	2.45	9.326	9.326	9.326	All_gs454_007374	| IPR007110 | Immunoglobulin-like | length: 193	gs454_007374	1
256	2.4	2.51	13.67	11.51	8.993	BmPt2_001493	| IPR001079 | Galectin, carbohydrate recognition domain | length: 278	1493	2
256	0	2.51	13.67	11.51	8.993	All_gs454_004917	| IPR001079 | Galectin, carbohydrate recognition domain | length: 278	gs454_004917	2
257	2.32	4.43	19.62	17.7	14.35	All_gs454_006871	| IPR004045 | Glutathione S-transferase, N-terminal | length: 209	gs454_006871	2
258	2.32	2.35	21.66	10.7	2.674	BmPt2_000608	| IPR000749 | ATP:guanido phosphotransferase | length: 374	608	1
258	0.01	2.29	20.55	6.575	2.74	All_gs454_002660	| IPR000749 | ATP:guanido phosphotransferase | length: 365	gs454_002660	1
259	2.31	2.33	26.02	17.89	11.38	BmPt2_004603	| IPR000054 | Ribosomal protein L31e | length: 123	4603	1
259	0	2.33	26.23	18.03	11.48	All_gs454_009543	| IPR000054 | Ribosomal protein L31e | length: 122	gs454_009543	1
260	2.27	2.36	22.84	22.84	9.877	BmPt2_003596	| IPR001147 | Ribosomal protein L21e | length: 162	3596	1
260	0	2	13.58	13.58	9.877	All_gs454_008275	| IPR001147 | Ribosomal protein L21e | length: 162	gs454_008275	1
261	2.24	2.26	16.81	7.563	3.081	All_gs454_002826	| IPR000233 | Cadherin cytoplasmic region | length: 357	gs454_002826	1
262	2.23	2.86	12.83	8.138	3.599	BmPt2_000014	| IPR001023 | Heat shock protein Hsp70 | length: 639	14	2
262	0	1.54	13.47	6.621	2.511	All_gs454_001405	| IPR001023 | Heat shock protein Hsp70 | length: 438	gs454_001405	2
263	2.22	2.24	38.36	34.25	12.33	All_gs454_010506	| Unknow | length: 73	gs454_010506	1
264	2.21	2.23	26.57	26.57	7.692	BmPt2_004135	| IPR006032 | Ribosomal protein S12/S23 | length: 143	4135	1
264	0	2.23	26.57	26.57	7.692	All_gs454_008925	| IPR006032 | Ribosomal protein S12/S23 | length: 143	gs454_008925	1
265	2.18	2.2	8.654	6.731	3.846	All_gs454_003982	| IPR016060 | Complement control module | length: 312	gs454_003982	1
266	2.17	2.28	15.15	12.88	10.23	BmPt2_001659	| IPR000358 | Ribonucleotide reductase | length: 264	1659	2
266	0	2.28	11.14	9.471	7.521	All_gs454_002788	| IPR000358 | Ribonucleotide reductase | length: 359	gs454_002788	2
266	0	1.36	4.938	4.938	4.938	BmPt2_003604	| IPR000358 | Ribonucleotide reductase | length: 162	3604	2
267	2.16	2.18	26.47	10.29	5.147	BmPt2_004311	| IPR000164 | Histone H3 | length: 136	4311	1
267	0	2.18	19.12	10.29	5.147	All_gs454_009147	| IPR000164 | Histone H3 | length: 136	gs454_009147	1
268	2.15	2.16	15.68	5.03	3.254	BmPt2_000871	| IPR000169 | Peptidase, cysteine peptidase active site | length: 338	871	1
268	0	2.04	11.24	3.254	3.254	All_gs454_003288	| IPR000169 | Peptidase, cysteine peptidase active site | length: 338	gs454_003288	1
269	2.14	2.16	16.21	7.51	4.743	BmPt2_001793	| IPR012307 | Xylose isomerase, TIM barrel domain | length: 253	1793	1
269	0	2.16	16.21	7.51	4.743	All_gs454_005631	| IPR012307 | Xylose isomerase, TIM barrel domain | length: 253	gs454_005631	1
270	2.14	2.16	16.23	9.948	6.283	All_gs454_012753	| IPR001507 | Endoglin/CD105 antigen | length: 191	gs454_012753	1
271	2.1	2.11	3.494	3.494	2.329	BmPt2_000027	| IPR004365 | Nucleic acid binding, OB-fold, tRNA/helicase-type | length: 601	27	1
271	0	2	2.318	2.318	2.318	All_gs454_000272	| IPR004365 | Nucleic acid binding, OB-fold, tRNA/helicase-type | length: 604	gs454_000272	1
272	2.06	2.07	21.66	8.28	8.28	BmPt2_003743	| IPR000266 | Ribosomal protein S17 | length: 157	3743	1
272	0	2.07	21.66	8.28	8.28	All_gs454_008462	| IPR000266 | Ribosomal protein S17 | length: 157	gs454_008462	1
273	2.06	2.07	11.26	8.874	4.096	All_gs454_004522	| IPR002495 | Glycosyl transferase, family 8 | length: 293	gs454_004522	1
273	0	2.07	8.874	8.874	4.096	BmPt2_001324	| IPR002495 | Glycosyl transferase, family 8 | length: 293	1324	1
273	0	2.07	8.05	8.05	3.715	BmPt2_001009	| IPR002495 | Glycosyl transferase, family 8 | length: 323	1009	1
274	2.05	2.06	24.3	24.3	9.346	BmPt2_004885	| IPR000270 | Octicosapeptide/Phox/Bem1p | length: 107	4885	1
274	0	1.24	3.058	3.058	3.058	All_gs454_003571	| IPR000270 | Octicosapeptide/Phox/Bem1p | length: 327	gs454_003571	1
275	2.05	2.06	7.048	7.048	3.965	BmPt2_002173	| IPR000889 | Glutathione peroxidase | length: 227	2173	1
275	0	2.06	7.048	7.048	3.965	All_gs454_006323	| IPR000889 | Glutathione peroxidase | length: 227	gs454_006323	1
276	2.05	2.05	21.19	21.19	11.92	BmPt2_003924	| noIPR | length: 151	3924	1
277	2.04	2.05	14.16	4.425	4.425	BmPt2_005860	| Unknow | length: 226	5860	1
277	0	1.04	7.111	4.444	4.444	All_gs454_012321	| Unknow | length: 225	gs454_012321	1
278	2.02	2.03	20.39	12.62	12.62	All_gs454_014590	| Unknow | length: 103	gs454_014590	1
279	2.02	2.02	8.423	2.592	2.592	All_gs454_001081	| IPR003598 | Immunoglobulin subtype 2 | length: 463	gs454_001081	1
280	2.02	2.02	15.29	8.28	8.28	BmPt2_003738	| IPR002930 | Glycine cleavage H-protein | length: 157	3738	1
280	0	2.02	15.29	8.28	8.28	All_gs454_008484	| IPR002930 | Glycine cleavage H-protein | length: 157	gs454_008484	1
281	2.02	2.02	4.505	2.252	2.252	BmPt2_000235	| IPR002557 | Chitin binding protein, peritrophin-A | length: 444	235	1
281	0	2	1.445	0.7605	0.7605	All_gs454_000011	| IPR002557 | Chitin binding protein, peritrophin-A | length: 1315	gs454_000011	1
282	2.02	2.02	12.12	8.333	8.333	All_gs454_011925	| IPR003961 | Fibronectin, type III | length: 264	gs454_011925	1
283	2.01	18.08	42.52	42.52	39.88	All_gs454_003233	| IPR016040 | NAD(P)-binding domain | length: 341	gs454_003233	2
284	2.01	2.02	10.21	7.66	7.66	BmPt2_002058	| IPR000169 | Peptidase, cysteine peptidase active site | length: 235	2058	1
284	0	2.02	7.143	5.357	5.357	All_gs454_003346	| IPR000169 | Peptidase, cysteine peptidase active site | length: 336	gs454_003346	1
285	2.01	2.02	5.828	2.564	2.564	BmPt2_000293	| IPR000897 | Signal recognition particle, SRP54 subunit, GTPase | length: 429	293	1
286	2.01	2.01	6.054	1.794	1.794	BmPt2_000222	| IPR000806 | Rab GDI protein | length: 446	222	1
286	0	2.01	6.054	1.794	1.794	All_gs454_001281	| IPR000806 | Rab GDI protein | length: 446	gs454_001281	1
287	2.01	2.01	31.43	17.14	17.14	BmPt2_005166	| IPR002675 | Ribosomal protein L38e | length: 70	5166	1
287	0	2.01	31.43	17.14	17.14	All_gs454_010529	| IPR002675 | Ribosomal protein L38e | length: 70	gs454_010529	1
288	2.01	2.01	7.143	4.464	4.464	BmPt2_002229	| IPR000334 | Glycoside hydrolase, family 45 | length: 224	2229	1
288	0	2.01	7.143	4.464	4.464	All_gs454_006397	| IPR000334 | Glycoside hydrolase, family 45 | length: 224	gs454_006397	1
289	2.01	2.01	6.87	4.58	4.58	BmPt2_000489	| IPR001580 | Calreticulin/calnexin | length: 393	489	1
289	0	2	4.545	4.545	4.545	All_gs454_002047	| IPR001580 | Calreticulin/calnexin | length: 396	gs454_002047	1
290	2.01	2.01	4.699	2.444	2.444	All_gs454_000543	| IPR008758 | Peptidase S28 | length: 532	gs454_000543	1
291	2	11.72	27.31	27.31	27.31	All_gs454_006013	| Unknow | length: 238	gs454_006013	1
291	0	9.68	26.76	26.76	26.76	All_gs454_006739	| Unknow | length: 213	gs454_006739	1
292	2	11.71	48.89	48.89	48.89	All_gs454_007780	| IPR001424 | Superoxide dismutase, copper/zinc binding | length: 180	gs454_007780	1
293	2	7.17	23.3	23.3	23.3	All_gs454_013003	| noIPR | length: 176	gs454_013003	1
294	2	5.51	18.07	18.07	18.07	BmPt2_003501	| IPR000215 | Protease inhibitor I4, serpin | length: 166	3501	1
295	2	4.49	24.2	20.09	16.89	BmPt2_002334	| IPR001661 | Glycoside hydrolase, family 37 | length: 219	2334	1
296	2	4.25	10.22	10.22	6.709	BmPt2_001099	| IPR001223 | Glycoside hydrolase, family 18, catalytic domain | length: 313	1099	1
296	0	4.25	8.488	8.488	5.57	All_gs454_002423	| IPR001223 | Glycoside hydrolase, family 18, catalytic domain | length: 377	gs454_002423	1
296	0	2.2	9.747	3.971	3.971	BmPt2_001505	| IPR001223 | Glycoside hydrolase, family 18, catalytic domain | length: 277	1505	1
296	0	2.2	4.867	4.867	4.867	All_gs454_006345	| IPR001223 | Glycoside hydrolase, family 18, catalytic domain | length: 226	gs454_006345	1
297	2	4.18	54.61	50.92	34.32	All_gs454_005135	| IPR000626 | Ubiquitin | length: 271	gs454_005135	1
297	0	4.17	61.35	61.35	37.71	BmPt2_000066	| IPR000626 | Ubiquitin | length: 533	66	1
298	2	4	6.916	6.916	6.916	All_gs454_011404	| Unknow | length: 347	gs454_011404	1
299	2	4	15.61	15.61	15.61	All_gs454_007957	| IPR001424 | Superoxide dismutase, copper/zinc binding | length: 173	gs454_007957	1
300	2	2.92	26.56	26.56	26.56	BmPt2_008116	| IPR013780 | Glycosyl hydrolase, family 13, all-beta | length: 64	8116	1
301	2	2.75	17.61	13.21	13.21	BmPt2_003683	| IPR001030 | Aconitase/3-isopropylmalate dehydratase large subunit, alpha/beta/alpha | length: 159	3683	1
302	2	2.15	4.211	4.211	2.632	BmPt2_000559	| IPR000718 | Peptidase M13, neprilysin | length: 380	559	1
303	2	2	22	22	22	BmPt2_006734	| IPR009009 | Barwin-related endoglucanase | length: 150	6734	1
303	0	2	20.5	20.5	20.5	All_gs454_013297	| IPR009009 | Barwin-related endoglucanase | length: 161	gs454_013297	1
303	0	2	5.422	5.422	5.422	BmPt2_006475	| IPR009009 | Barwin-related endoglucanase | length: 166	6475	1
304	2	2	9.2	6	6	BmPt2_001834	| IPR001938 | Thaumatin, pathogenesis-related | length: 250	1834	1
304	0	2	5.769	5.769	5.769	All_gs454_005409	| IPR001938 | Thaumatin, pathogenesis-related | length: 260	gs454_005409	1
305	2	2	7.829	3.915	3.915	BmPt2_001460	| IPR005746 | Thioredoxin | length: 281	1460	1
306	2	2	16.06	5.699	5.699	All_gs454_012732	| IPR006582 | Domain of unknown fuction MD, Caenorhabditis elegans | length: 193	gs454_012732	1
307	2	2	9.756	5.854	5.854	All_gs454_007005	| IPR001623 | Heat shock protein DnaJ, N-terminal | length: 205	gs454_007005	1
308	2	2	4.691	2.559	2.559	All_gs454_001031	| IPR001312 | Hexokinase | length: 469	gs454_001031	1
309	2	2	7.576	7.576	7.576	RRRRRBmPt2_004427	REVERSED | IPR006068 | ATPase, P-type cation-transporter, C-terminal | length: 132	4427	1
309	0	2	3.236	3.236	3.236	RRRRRAll_gs454_004079	REVERSED | IPR000695 | ATPase, P-type, H+ transporting proton pump | length: 309	gs454_004079	1
310	2	2	9.195	9.195	9.195	BmPt2_007756	| IPR000010 | Proteinase inhibitor I25, cystatin | length: 87	7756	1
311	2	2	14.02	14.02	14.02	BmPt2_007450	| Unknow | length: 107	7450	1
312	2	2	4.023	4.023	4.023	BmPt2_006357	| noIPR | length: 174	6357	1
313	2	2	4.918	4.918	4.918	BmPt2_005772	| Unknow | length: 244	5772	1
314	2	2	8.621	8.621	8.621	BmPt2_004736	| IPR019955 | Ubiquitin supergroup | length: 116	4736	1
314	0	2	8.621	8.621	8.621	All_gs454_009704	| IPR019955 | Ubiquitin supergroup | length: 116	gs454_009704	1
315	2	2	8.73	8.73	8.73	BmPt2_004564	| IPR002048 | Calcium-binding EF-hand | length: 126	4564	1
315	0	2	6.145	6.145	6.145	All_gs454_007798	| IPR002048 | Calcium-binding EF-hand | length: 179	gs454_007798	1
316	2	2	9.375	9.375	9.375	BmPt2_004497	| IPR008758 | Peptidase S28 | length: 128	4497	1
316	0	2	2.395	2.395	2.395	All_gs454_000752	| IPR008758 | Peptidase S28 | length: 501	gs454_000752	1
317	2	2	4.484	4.484	4.484	BmPt2_002253	| IPR002109 | Glutaredoxin | length: 223	2253	1
317	0	2	4.484	4.484	4.484	All_gs454_006421	| IPR002109 | Glutaredoxin | length: 223	gs454_006421	1
318	2	2	3.448	3.448	3.448	BmPt2_001365	| IPR011991 | Winged helix repressor DNA-binding | length: 290	1365	1
318	0	2	3.731	3.731	3.731	All_gs454_005210	| IPR011991 | Winged helix repressor DNA-binding | length: 268	gs454_005210	1
319	2	2	2.874	2.874	2.874	BmPt2_000779	| IPR002085 | Alcohol dehydrogenase superfamily, zinc-containing | length: 348	779	1
319	0	2	2.874	2.874	2.874	All_gs454_003030	| IPR002085 | Alcohol dehydrogenase superfamily, zinc-containing | length: 348	gs454_003030	1
320	2	2	2.022	2.022	2.022	BmPt2_000224	| IPR000504 | RNA recognition motif, RNP-1 | length: 445	224	1
320	0	2	2.4	2.4	2.4	All_gs454_002454	| IPR000504 | RNA recognition motif, RNP-1 | length: 375	gs454_002454	1
321	2	2	16.92	16.92	16.92	All_gs454_013969	| IPR002602 | Protein of unknown function DB | length: 130	gs454_013969	1
322	2	2	7.979	7.979	7.979	All_gs454_012810	| IPR002602 | Protein of unknown function DB | length: 188	gs454_012810	1
323	2	2	4.803	4.803	4.803	All_gs454_012271	| IPR009673 | Protein of unknown function DUF1261 | length: 229	gs454_012271	1
324	2	2	3.237	3.237	3.237	All_gs454_011811	| IPR001461 | Peptidase A1 | length: 278	gs454_011811	1
325	2	2	16.05	16.05	16.05	All_gs454_010395	| IPR004045 | Glutathione S-transferase, N-terminal | length: 81	gs454_010395	1
326	2	2	4.737	4.737	4.737	All_gs454_007450	| IPR000884 | Thrombospondin, type 1 repeat | length: 190	gs454_007450	1
327	2	2	8.607	8.607	8.607	All_gs454_005859	| Unknow | length: 244	gs454_005859	1
328	1.92	3.8	12.9	10.95	5.353	All_gs454_001824	| IPR001283 | Allergen V5/Tpx-1 related | length: 411	gs454_001824	1
329	1.89	2	4.225	4.225	4.225	BmPt2_005947	| Unknow | length: 213	5947	1
330	1.89	1.96	1.822	1.822	1.822	All_gs454_001388	| IPR003598 | Immunoglobulin subtype 2 | length: 439	gs454_001388	1
331	1.85	2.13	10.85	7.414	3.436	All_gs454_000441	| IPR001375 | Peptidase S9, prolyl oligopeptidase, catalytic domain | length: 553	gs454_000441	2
332	1.84	2.01	7.377	7.377	7.377	BmPt2_005773	| Unknow | length: 244	5773	2
333	1.82	1.92	9.22	9.22	9.22	BmPt2_004165	| IPR002672 | Ribosomal protein L28e | length: 141	4165	1
333	0	1.92	9.353	9.353	9.353	All_gs454_009061	| IPR002672 | Ribosomal protein L28e | length: 139	gs454_009061	1
334	1.81	1.97	18.75	18.75	6.25	All_gs454_006902	| IPR003961 | Fibronectin, type III | length: 208	gs454_006902	1
335	1.8	1.89	19.57	19.57	19.57	BmPt2_005025	| IPR002674 | Ribosomal protein L37ae | length: 92	5025	1
335	0	1.89	19.78	19.78	19.78	All_gs454_010220	| IPR002674 | Ribosomal protein L37ae | length: 91	gs454_010220	1
336	1.79	1.98	10.36	8.434	6.506	BmPt2_000354	| IPR001576 | Phosphoglycerate kinase | length: 415	354	2
337	1.78	1.89	12.63	8.421	4.211	BmPt2_006165	| Unknow | length: 190	6165	1
337	0	1.89	12.77	8.511	4.255	All_gs454_012818	| Unknow | length: 188	gs454_012818	1
338	1.74	1.91	9.811	9.811	9.811	All_gs454_011918	| Unknow | length: 265	gs454_011918	1
339	1.74	1.85	5.224	5.224	5.224	BmPt2_004374	| IPR001534 | Transthyretin-like | length: 134	4374	1
339	0	1.85	5.036	5.036	5.036	All_gs454_009042	| IPR001534 | Transthyretin-like | length: 139	gs454_009042	1
340	1.71	1.9	31.11	31.11	31.11	BmPt2_004353	| Unknow | length: 135	4353	4
340	0	1.81	7.111	7.111	7.111	All_gs454_012336	| Unknow | length: 225	gs454_012336	4
341	1.69	1.78	14.09	6.04	6.04	BmPt2_003979	| IPR001134 | Netrin domain | length: 149	3979	1
341	0	0.04	6.04	6.04	6.04	All_gs454_008705	| IPR001134 | Netrin domain | length: 149	gs454_008705	1
342	1.68	1.87	9.298	4.132	4.132	BmPt2_000134	| IPR001697 | Pyruvate kinase | length: 484	134	2
342	0	1.87	8.523	3.788	3.788	All_gs454_000576	| IPR001697 | Pyruvate kinase | length: 528	gs454_000576	2
343	1.68	1.8	7.171	7.171	3.984	BmPt2_001816	| IPR000426 | Proteasome, alpha-subunit, conserved site | length: 251	1816	1
343	0	1.8	7.2	7.2	4	All_gs454_005701	| IPR000426 | Proteasome, alpha-subunit, conserved site | length: 250	gs454_005701	1
344	1.68	1.77	6.207	6.207	6.207	BmPt2_004096	| IPR001266 | Ribosomal protein S19e | length: 145	4096	1
345	1.67	1.83	20.99	20.99	13.58	BmPt2_007831	| Unknow | length: 81	7831	1
346	1.65	1.83	20.69	12.41	6.207	BmPt2_006833	| IPR013201 | Proteinase inhibitor I29, cathepsin propeptide | length: 145	6833	1
347	1.64	1.85	2.661	1.715	1.064	All_gs454_000006	| IPR001747 | Lipid transport protein, N-terminal | length: 1691	gs454_000006	2
348	1.6	1.7	3.249	3.249	3.249	BmPt2_005633	| Unknow | length: 277	5633	1
349	1.59	7.19	17.49	13.3	13.3	BmPt2_000418	| IPR000033 | Low-density lipoprotein receptor, YWTD repeat | length: 406	418	2
349	0	1.72	14.41	10.81	10.81	All_gs454_006457	| IPR000033 | Low-density lipoprotein receptor, YWTD repeat | length: 222	gs454_006457	2
350	1.58	1.69	5.615	3.743	3.743	BmPt2_000606	| IPR008758 | Peptidase S28 | length: 374	606	1
351	1.57	1.68	4.545	4.091	4.091	BmPt2_005900	| Unknow | length: 220	5900	1
353	1.56	1.73	18.89	18.89	18.89	BmPt2_005045	| IPR012988 | Ribosomal protein L30, N-terminal | length: 90	5045	1
353	0	1.7	18.68	18.68	18.68	All_gs454_010221	| IPR012988 | Ribosomal protein L30, N-terminal | length: 91	gs454_010221	1
354	1.53	1.71	2.383	1.384	1.384	All_gs454_000012	| IPR003598 | Immunoglobulin subtype 2 | length: 1301	gs454_000012	2
355	1.5	1.62	12.32	12.32	4.433	BmPt2_002654	| IPR010480 | Proteinase inhibitor I33, aspin | length: 203	2654	1
355	0	1.54	4.186	4.186	4.186	All_gs454_006688	| IPR010480 | Proteinase inhibitor I33, aspin | length: 215	gs454_006688	1
356	1.49	1.6	10.47	5.814	5.814	BmPt2_003357	| IPR007052 | CS domain | length: 172	3357	1
356	0	1.6	9.783	5.435	5.435	All_gs454_007641	| IPR007052 | CS domain | length: 184	gs454_007641	1
357	1.46	1.55	6.536	6.536	6.536	BmPt2_003869	| IPR001563 | Peptidase S10, serine carboxypeptidase | length: 153	3869	1
358	1.44	9.09	29.74	26.39	23.79	BmPt2_001600	| IPR001236 | Lactate/malate dehydrogenase | length: 269	1600	1
359	1.42	1.64	8.491	8.491	2.594	All_gs454_001611	| IPR001223 | Glycoside hydrolase, family 18, catalytic domain | length: 424	gs454_001611	1
360	1.35	1.46	13.61	13.61	8.844	All_gs454_008770	| IPR000718 | Peptidase M13, neprilysin | length: 147	gs454_008770	1
360	0	1.39	20.42	20.42	6.806	BmPt2_002889	| IPR000718 | Peptidase M13, neprilysin | length: 191	2889	1
360	0	0.28	3.881	3.881	1.94	All_gs454_000155	| IPR000718 | Peptidase M13, neprilysin | length: 670	gs454_000155	1
361	1.35	1.44	3.239	3.239	3.239	All_gs454_005776	| IPR003598 | Immunoglobulin subtype 2 | length: 247	gs454_005776	1
362	1.32	1.48	16.03	16.03	6.87	BmPt2_004434	| IPR001976 | Ribosomal protein S24e | length: 131	4434	1
363	1.32	1.47	18.5	13.87	6.358	BmPt2_003330	| IPR014044 | SCP-like extracellular | length: 173	3330	1
363	0	0.14	8.155	4.721	4.721	All_gs454_006143	| IPR014044 | SCP-like extracellular | length: 233	gs454_006143	1
364	1.31	1.41	2.899	2.899	2.899	All_gs454_001773	| IPR006089 | Acyl-CoA dehydrogenase, conserved site | length: 414	gs454_001773	1
364	0	1.37	2.892	2.892	2.892	BmPt2_000355	| IPR006089 | Acyl-CoA dehydrogenase, conserved site | length: 415	355	1
365	1.29	1.44	5.251	3.881	2.283	All_gs454_001403	| IPR012394 | Aldehyde dehydrogenase NAD(P)-dependent | length: 438	gs454_001403	1
365	0	1.43	6.939	6.939	4.082	BmPt2_001912	| IPR012394 | Aldehyde dehydrogenase NAD(P)-dependent | length: 245	1912	1
366	1.29	1.4	4.184	4.184	4.184	BmPt2_001985	| IPR001148 | Carbonic anhydrase, alpha-class, catalytic domain | length: 239	1985	1
367	1.28	1.48	27.27	27.27	6.612	BmPt2_004641	| IPR001780 | Ribosomal protein L35Ae | length: 121	4641	1
367	0	1.48	27.27	27.27	6.612	All_gs454_009561	| IPR001780 | Ribosomal protein L35Ae | length: 121	gs454_009561	1
368	1.26	1.37	1.786	1.786	1.786	All_gs454_002143	| IPR001461 | Peptidase A1 | length: 392	gs454_002143	1
368	0	1.28	3.618	1.809	1.809	All_gs454_002228	| IPR001461 | Peptidase A1 | length: 387	gs454_002228	1
368	0	1.28	1.795	1.795	1.795	All_gs454_002182	| IPR001461 | Peptidase A1 | length: 390	gs454_002182	1
368	0	1.16	3.655	1.828	1.828	All_gs454_002300	| IPR001461 | Peptidase A1 | length: 383	gs454_002300	1
368	0	1.16	5.645	5.645	5.645	All_gs454_009493	| IPR001461 | Peptidase A1 | length: 124	gs454_009493	1
368	0	1.16	3.125	3.125	3.125	All_gs454_006391	| IPR001461 | Peptidase A1 | length: 224	gs454_006391	1
369	1.25	1.36	8.772	8.772	8.772	BmPt2_004769	| IPR004977 | Ribosomal protein S25 | length: 114	4769	1
369	0	1.36	8.772	8.772	8.772	All_gs454_009742	| IPR004977 | Ribosomal protein S25 | length: 114	gs454_009742	1

## Sheet: Table S3 - Databases Comparison
Bursaphelenchus xylophilus and B. mucronatus secretomes: a comparative proteomic analysis
Joana M.S. Cardoso, Sandra I. Anjo, Luís Fonseca, Conceição Egas, Bruno Manadas, Isabel Abrantes
Table S3 - Protein identification using a single database composed by a combination of the genomic and transcriptomic derived databases. In order to accurately compare the overall proteins identified using the non-curated databases used in the present work, a single search was performed by combining the results of all the samples acquired against a single database composed by the combination of t…
N	Unused	Total	%Cov	%Cov(50)	%Cov(95)	Accession	Name	Species	Peptides(95%)
2	108.54	108.53	21.96	17.5	13.2	BXY_0955000.1	transcript_id=BXY_0955000.1 gene_id=BXY_0955000	955000	47
4	63.72	63.71	14.17	11.46	9.875	BXY_1623900.1	transcript_id=BXY_1623900.1 gene_id=BXY_1623900	1.6239e+06	34
5	55.63	55.62	57.52	56.72	46.87	BXY_1076200.1	transcript_id=BXY_1076200.1 gene_id=BXY_1076200	1.0762e+06	28
6	52.62	52.62	12.1	10.58	9.764	BXY_1186900.1	transcript_id=BXY_1186900.1 gene_id=BXY_1186900	1.1869e+06	30
7	52.39	52.41	68.26	66.84	64.01	BXY_1142100.1	transcript_id=BXY_1142100.1 gene_id=BXY_1142100	1.1421e+06	27
8	51.93	52.05	29.55	29.1	24.23	BXY_0363400.1	transcript_id=BXY_0363400.1 gene_id=BXY_0363400	363400	25
9	47.25	47.24	65.55	65.4	61.91	All_gs454_000173	| IPR003598 | Immunoglobulin subtype 2 | length: 659	gs454_000173	24
10	45.18	45.18	42.44	35.84	29.14	BXY_0161000.1	transcript_id=BXY_0161000.1 gene_id=BXY_0161000	161000	21
11	44.73	44.76	51.25	48.35	44.39	BXY_0014800.1	transcript_id=BXY_0014800.1 gene_id=BXY_0014800	14800.1	23
12	44.66	44.7	69.04	69.04	54.18	All_gs454_000834	| IPR005746 | Thioredoxin | length: 491	gs454_000834	23
13	42.97	42.96	72.58	71.2	62.9	BmPt2_000271	| IPR000941 | Enolase | length: 434	271	22
14	42.71	42.75	40.23	35.59	31.41	All_gs454_000052	| IPR001930 | Peptidase M1, membrane alanine aminopeptidase | length: 885	gs454_000052	21
15	40.71	40.71	45.18	42.43	37.67	BXY_1536500.1	transcript_id=BXY_1536500.1 gene_id=BXY_1536500	1.5365e+06	19
16	37.27	37.27	65.24	64.96	64.96	BXY_1538800.1	transcript_id=BXY_1538800.1 gene_id=BXY_1538800	1.5388e+06	19
16	0	37.27	69.82	69.51	69.51	All_gs454_003555	| IPR003598 | Immunoglobulin subtype 2 | length: 328	gs454_003555	19
17	36.39	36.43	44.39	40.52	35.61	BXY_0421500.1	transcript_id=BXY_0421500.1 gene_id=BXY_0421500	421500	20
18	35.32	35.33	54.57	51.88	51.88	BXY_1310700.1	transcript_id=BXY_1310700.1 gene_id=BXY_1310700	1.3107e+06	34
18	0	35.33	52.19	49.61	49.61	All_gs454_002189	| IPR001507 | Endoglin/CD105 antigen | length: 389	gs454_002189	34
19	34.88	35.02	61.17	60.68	55.58	BXY_1703500.1	transcript_id=BXY_1703500.1 gene_id=BXY_1703500	1.7035e+06	21
20	34.76	34.88	43.84	36.82	33.85	BXY_0472200.1	transcript_id=BXY_0472200.1 gene_id=BXY_0472200	472200	17
21	32.92	32.92	32.98	28.5	23.32	BXY_0378600.1	transcript_id=BXY_0378600.1 gene_id=BXY_0378600	378600	16
22	32.09	32.13	19.19	16.93	10.21	BXY_0912300.1	transcript_id=BXY_0912300.1 gene_id=BXY_0912300	912300	14
22	0	31.91	19.44	17.1	10.57	All_gs454_000005	| IPR001747 | Lipid transport protein, N-terminal | length: 1713	gs454_000005	14
23	31.6	31.64	38.85	34.46	26.46	BXY_1521100.1	transcript_id=BXY_1521100.1 gene_id=BXY_1521100	1.5211e+06	15
24	31.29	31.32	68.31	65.85	63.93	BXY_0663100.1	transcript_id=BXY_0663100.1 gene_id=BXY_0663100	663100	15
24	0	31.32	68.31	65.85	63.93	All_gs454_002639	| IPR000741 | Fructose-bisphosphate aldolase, class-I | length: 366	gs454_002639	15
25	28.83	28.83	39.9	37.18	34.47	All_gs454_000307	| IPR005843 | Alpha-D-phosphohexomutase, C-terminal | length: 589	gs454_000307	15
26	28.15	28.15	74.59	71.29	61.06	BmPt2_005552	| Unknow | length: 303	5552	14
27	27.74	27.75	42.83	38.94	35.36	BmPt2_000013	| IPR001023 | Heat shock protein Hsp70 | length: 642	13	15
27	0	27.75	42.83	38.94	35.36	BXY_0013600.1	transcript_id=BXY_0013600.1 gene_id=BXY_0013600	13600.1	15
27	0	27.75	42.83	38.94	35.36	All_gs454_000200	| IPR001023 | Heat shock protein Hsp70 | length: 642	gs454_000200	15
28	27.35	27.4	37.26	34.72	29.96	All_gs454_000154	| IPR000034 | Laminin B type IV | length: 671	gs454_000154	12
29	27.28	27.35	23.94	20.23	18.27	BXY_1014500.1	transcript_id=BXY_1014500.1 gene_id=BXY_1014500	1.0145e+06	15
29	0	27.35	23.94	20.23	18.27	All_gs454_000039	| IPR000918 | Isocitrate lyase/phosphorylmutase | length: 969	gs454_000039	15
30	26.67	26.73	72.67	55.28	46.58	BmPt2_005504	| Unknow | length: 322	5504	14
31	26.5	26.52	72.41	70.34	70.34	All_gs454_004604	| IPR001395 | Aldo/keto reductase | length: 290	gs454_004604	14
32	26.14	26.18	42.83	40.72	33.55	BXY_0138400.1	transcript_id=BXY_0138400.1 gene_id=BXY_0138400	138400	13
33	25.93	25.99	16.02	11.99	8.494	BXY_0209200.1	transcript_id=BXY_0209200.1 gene_id=BXY_0209200	209200	14
34	25.76	25.79	63.03	63.03	49.2	BmPt2_000586	| IPR004000 | Actin/actin-like | length: 376	586	12
34	0	25.79	63.03	63.03	49.2	BXY_0322900.1	transcript_id=BXY_0322900.1 gene_id=BXY_0322900	322900	12
34	0	25.79	63.03	63.03	49.2	All_gs454_002431	| IPR004000 | Actin/actin-like | length: 376	gs454_002431	12
35	25.13	25.22	27.95	24.88	19.46	BXY_0702000.1	transcript_id=BXY_0702000.1 gene_id=BXY_0702000	702000	11
35	0	25.22	27.95	24.88	19.46	All_gs454_000061	| IPR000640 | Translation elongation factor EFG/EF2, C-terminal | length: 848	gs454_000061	11
36	24.98	25.06	47.1	44.82	35.85	BmPt2_000044	| IPR005841 | Alpha-D-phosphohexomutase superfamily | length: 569	44	11
37	24.94	25.03	53.54	52.49	50.66	BmPt2_005400	| IPR009007 | Peptidase aspartic, catalytic | length: 381	5400	12
38	24.47	24.54	48.77	45.1	38.73	BXY_1404200.1	transcript_id=BXY_1404200.1 gene_id=BXY_1404200	1.4042e+06	13
38	0	24.54	48.77	45.1	38.73	All_gs454_001852	| IPR000796 | Aspartate/other aminotransferase | length: 408	gs454_001852	13
39	24.28	24.32	62.98	61.05	55.52	BXY_1561100.1	transcript_id=BXY_1561100.1 gene_id=BXY_1561100	1.5611e+06	13
39	0	24.32	66.86	64.81	58.94	All_gs454_003233	| IPR016040 | NAD(P)-binding domain | length: 341	gs454_003233	13
40	23.64	23.68	19.73	17.86	11.88	BXY_1141200.1	transcript_id=BXY_1141200.1 gene_id=BXY_1141200	1.1412e+06	11
41	23.49	23.51	23.47	22.1	20.05	BXY_1014200.1	transcript_id=BXY_1014200.1 gene_id=BXY_1014200	1.0142e+06	12
42	22.53	22.73	24.51	22.21	14.44	BXY_0109900.1	transcript_id=BXY_0109900.1 gene_id=BXY_0109900	109900	9
43	22.21	22.21	50.88	43.24	40	All_gs454_003244	| IPR000169 | Peptidase, cysteine peptidase active site | length: 340	gs454_003244	13
44	22.03	22.03	52.81	52.81	49.44	BXY_0795500.1	transcript_id=BXY_0795500.1 gene_id=BXY_0795500	795500	11
44	0	22.03	53.41	53.41	50	All_gs454_013003	| noIPR | length: 176	gs454_013003	11
45	22.02	22.04	45.3	45.3	45.3	BXY_0681700.1	transcript_id=BXY_0681700.1 gene_id=BXY_0681700	681700	11
45	0	22.04	46.93	46.93	46.93	All_gs454_004961	| IPR000760 | Inositol monophosphatase | length: 277	gs454_004961	11
46	21.58	21.67	28.67	26.22	21.33	BXY_0477800.1	transcript_id=BXY_0477800.1 gene_id=BXY_0477800	477800	12
47	21.51	21.67	47.39	42.39	35.43	BmPt2_000185	| IPR001327 | Pyridine nucleotide-disulphide oxidoreductase, NAD-binding region | length: 460	185	11
48	21.26	21.38	35.69	34.6	26.81	BXY_0906900.1	transcript_id=BXY_0906900.1 gene_id=BXY_0906900	906900	11
48	0	21.36	35.46	34.33	27.77	All_gs454_000533	| IPR001672 | Phosphoglucose isomerase (PGI) | length: 533	gs454_000533	11
49	20.93	20.95	57.76	49.14	40.09	BXY_1749900.1	transcript_id=BXY_1749900.1 gene_id=BXY_1749900	1.7499e+06	10
49	0	20.95	56.41	56.41	47.69	All_gs454_007322	| IPR000866 | Alkyl hydroperoxide reductase/ Thiol specific antioxidant/ Mal allergen | length: 195	gs454_007322	10
50	20.35	20.46	44.3	38.6	36.27	BmPt2_000528	| IPR001461 | Peptidase A1 | length: 386	528	9
51	19.03	19.03	59.5	48.76	46.83	BXY_0525200.1	transcript_id=BXY_0525200.1 gene_id=BXY_0525200	525200	10
51	0	19.02	60.12	52.68	50.6	All_gs454_003350	| IPR001236 | Lactate/malate dehydrogenase | length: 336	gs454_003350	10
52	18.95	18.95	50.67	46.67	46.67	BmPt2_005865	| Unknow | length: 225	5865	9
53	18.73	18.76	40.05	39.79	27.49	BXY_1748000.1	transcript_id=BXY_1748000.1 gene_id=BXY_1748000	1.748e+06	9
53	0	18.76	40.16	39.9	27.56	All_gs454_002346	| IPR003010 | Nitrilase/cyanide hydratase and apolipoprotein N-acyltransferase | length: 381	gs454_002346	9
54	18.68	18.69	43.75	41.12	36.51	BmPt2_005545	| Unknow | length: 304	5545	10
55	18.57	18.59	35.03	31.74	29.11	BXY_0408100.1	transcript_id=BXY_0408100.1 gene_id=BXY_0408100	408100	13
55	0	18.59	59.65	56.43	51.75	All_gs454_003203	| IPR000169 | Peptidase, cysteine peptidase active site | length: 342	gs454_003203	13
56	18.45	18.52	29.35	27.85	23.55	BmPt2_000064	| IPR000194 | ATPase, F1/V1/A1 complex, alpha/beta subunit, nucleotide-binding domain | length: 535	64	9
57	18.14	18.16	68.09	58.51	58.51	All_gs454_012814	| Unknow | length: 188	gs454_012814	9
58	17.95	18	59.22	54.37	51.46	BXY_0629000.1	transcript_id=BXY_0629000.1 gene_id=BXY_0629000	629000	10
58	0	18	59.22	54.37	51.46	All_gs454_006964	| IPR004045 | Glutathione S-transferase, N-terminal | length: 206	gs454_006964	10
59	17.95	17.98	67.82	67.82	67.82	BXY_1769700.1	transcript_id=BXY_1769700.1 gene_id=BXY_1769700	1.7697e+06	10
59	0	17.98	65.56	65.56	65.56	All_gs454_007780	| IPR001424 | Superoxide dismutase, copper/zinc binding | length: 180	gs454_007780	10
60	17.82	17.97	41.67	41.67	41.67	BmPt2_001972	| Unknow | length: 240	1972	11
61	17.55	17.67	31.23	31.23	28.42	BmPt2_000042	| IPR002553 | Clathrin/coatomer adaptor, adaptin-like, N-terminal | length: 570	42	7
62	17.41	17.43	80	80	80	BXY_0610200.1	transcript_id=BXY_0610200.1 gene_id=BXY_0610200	610200	9
62	0	17.43	80	80	80	All_gs454_014072	| IPR002075 | Nuclear transport factor 2 | length: 125	gs454_014072	9
63	17.3	17.37	68.93	65.54	57.06	BXY_1026300.1	transcript_id=BXY_1026300.1 gene_id=BXY_1026300	1.0263e+06	9
63	0	17.37	69.71	66.29	57.71	All_gs454_013020	| Unknow | length: 175	gs454_013020	9
64	17.16	17.27	46.42	46.42	31.46	BXY_1590300.1	transcript_id=BXY_1590300.1 gene_id=BXY_1590300	1.5903e+06	7
64	0	16.54	45.69	45.69	32.27	All_gs454_003957	| IPR000760 | Inositol monophosphatase | length: 313	gs454_003957	7
65	17.09	17.16	48.32	48.32	43.62	BXY_0494700.1	transcript_id=BXY_0494700.1 gene_id=BXY_0494700	494700	9
65	0	17.16	45.86	45.86	41.4	All_gs454_013371	| IPR008139 | Saposin B | length: 157	gs454_013371	9
66	17.06	17.22	45.3	42.57	35.15	BXY_1735200.1	transcript_id=BXY_1735200.1 gene_id=BXY_1735200	1.7352e+06	8
66	0	17.22	45.3	42.57	35.15	All_gs454_001927	| IPR000192 | Aminotransferase, class V/Cysteine desulfurase | length: 404	gs454_001927	8
67	16.93	17.17	42.66	39.45	32.8	BXY_0724400.1	transcript_id=BXY_0724400.1 gene_id=BXY_0724400	724400	10
68	16.9	16.93	38.92	35.63	34.43	BXY_0725700.1	transcript_id=BXY_0725700.1 gene_id=BXY_0725700	725700	8
68	0	16.93	38.92	35.63	34.43	All_gs454_003413	| IPR001236 | Lactate/malate dehydrogenase | length: 334	gs454_003413	8
69	16.81	16.94	60.75	60.75	55.61	BmPt2_005943	| Unknow | length: 214	5943	9
70	16.81	16.86	48.06	43.58	33.13	BXY_0555900.1	transcript_id=BXY_0555900.1 gene_id=BXY_0555900	555900	9
70	0	16.86	47.08	42.69	32.46	All_gs454_011419	| IPR009007 | Peptidase aspartic, catalytic | length: 342	gs454_011419	9
71	16.8	16.92	41.77	36.36	31.45	BXY_0707300.1	transcript_id=BXY_0707300.1 gene_id=BXY_0707300	707300	11
72	16.79	16.84	77.72	77.17	67.39	BmPt2_003070	| IPR002818 | ThiJ/PfpI | length: 184	3070	8
73	16.69	16.87	44.44	44.44	33.33	BXY_0035000.1	transcript_id=BXY_0035000.1 gene_id=BXY_0035000	35000.1	9
73	0	16.87	44.44	44.44	33.33	All_gs454_011256	| IPR009007 | Peptidase aspartic, catalytic | length: 378	gs454_011256	9
74	16.58	16.68	26.42	23.31	22.49	BXY_0478100.1	transcript_id=BXY_0478100.1 gene_id=BXY_0478100	478100	10
75	16.37	16.52	49.8	48.58	42.11	BmPt2_001870	| IPR001351 | Ribosomal protein S3, C-terminal | length: 247	1870	8
76	16.24	16.29	50.47	50.47	43.46	BmPt2_002420	| IPR001806 | Ras GTPase | length: 214	2420	8
76	0	16.29	50.47	50.47	43.46	BXY_0844700.1	transcript_id=BXY_0844700.1 gene_id=BXY_0844700	844700	8
76	0	16.29	50.47	50.47	43.46	All_gs454_006701	| IPR001806 | Ras GTPase | length: 214	gs454_006701	8
77	16.05	16.26	11.89	7.096	6.091	BXY_0961200.1	transcript_id=BXY_0961200.1 gene_id=BXY_0961200	961200	8
77	0	16.26	11.89	7.096	6.091	All_gs454_000006	| IPR001747 | Lipid transport protein, N-terminal | length: 1691	gs454_000006	8
78	16	16	45.7	45.7	45.7	BXY_1660300.1	transcript_id=BXY_1660300.1 gene_id=BXY_1660300	1.6603e+06	8
78	0	16	45.7	45.7	45.7	All_gs454_012837	| IPR007284 | Ground-like region | length: 186	gs454_012837	8
79	15.88	16	46.48	41.41	33.2	BmPt2_001754	| IPR001593 | Ribosomal protein S3Ae | length: 256	1754	8
79	0	16	46.48	41.41	33.2	All_gs454_005518	| IPR001593 | Ribosomal protein S3Ae | length: 256	gs454_005518	8
80	15.84	17.7	43.17	41.53	35.25	All_gs454_002648	| IPR000741 | Fructose-bisphosphate aldolase, class-I | length: 366	gs454_002648	8
80	0	17.51	39.34	39.07	35.25	BXY_1556200.1	transcript_id=BXY_1556200.1 gene_id=BXY_1556200	1.5562e+06	8
81	15.74	16.06	15.77	14.12	8.66	BXY_1601000.1	transcript_id=BXY_1601000.1 gene_id=BXY_1601000	1.601e+06	7
82	15.65	15.71	40.96	40.96	38.15	BmPt2_001845	| IPR000308 | 14-3-3 protein | length: 249	1845	9
82	0	15.71	40.64	40.64	37.85	BXY_1383400.1	transcript_id=BXY_1383400.1 gene_id=BXY_1383400	1.3834e+06	9
82	0	15.71	41.98	41.98	39.09	All_gs454_005877	| IPR000308 | 14-3-3 protein | length: 243	gs454_005877	9
83	15.62	15.75	5.566	2.934	2.469	BXY_1532700.1	transcript_id=BXY_1532700.1 gene_id=BXY_1532700	1.5327e+06	8
84	15.57	15.7	54.05	47.3	38.85	BmPt2_001286	| IPR005484 | Ribosomal protein L18/L5 | length: 296	1286	8
85	15.53	15.73	32.51	25.48	19.16	BXY_1526100.1	transcript_id=BXY_1526100.1 gene_id=BXY_1526100	1.5261e+06	8
86	15.41	15.58	49.83	45.05	41.98	BmPt2_001332	| IPR001865 | Ribosomal protein S2 | length: 293	1332	8
86	0	15.58	49.83	45.05	41.98	BXY_0039200.1	transcript_id=BXY_0039200.1 gene_id=BXY_0039200	39200.1	8
86	0	15.58	49.83	45.05	41.98	All_gs454_004524	| IPR001865 | Ribosomal protein S2 | length: 293	gs454_004524	8
87	15.05	15.14	48.16	35.92	33.06	BXY_0506900.1	transcript_id=BXY_0506900.1 gene_id=BXY_0506900	506900	8
87	0	15.14	44.87	33.46	30.8	All_gs454_005335	| IPR000876 | Ribosomal protein S4e | length: 263	gs454_005335	8
88	15.04	15.06	79.84	79.84	79.84	BmPt2_004474	| IPR002097 | Profilin/allergen | length: 129	4474	8
89	14.95	15.05	16.04	13.75	11.77	BXY_0176400.1	transcript_id=BXY_0176400.1 gene_id=BXY_0176400	176400	8
90	14.94	14.96	39.39	35.5	35.5	BXY_1527700.1	transcript_id=BXY_1527700.1 gene_id=BXY_1527700	1.5277e+06	7
90	0	14.96	41.55	37.44	37.44	All_gs454_006539	| IPR000866 | Alkyl hydroperoxide reductase/ Thiol specific antioxidant/ Mal allergen | length: 219	gs454_006539	7
91	14.91	14.95	33.06	31.98	31.98	BXY_0052200.1	transcript_id=BXY_0052200.1 gene_id=BXY_0052200	52200.1	7
91	0	14.95	32.36	31.3	31.3	All_gs454_002423	| IPR001223 | Glycoside hydrolase, family 18, catalytic domain | length: 377	gs454_002423	7
92	14.86	14.89	32.56	32.56	32.56	BXY_0522500.1	transcript_id=BXY_0522500.1 gene_id=BXY_0522500	522500	7
92	0	14.89	38.01	38.01	38.01	All_gs454_006490	| IPR017853 | Glycoside hydrolase, catalytic core | length: 221	gs454_006490	7
93	14.75	14.9	23.16	22.8	18.13	BXY_0925000.1	transcript_id=BXY_0925000.1 gene_id=BXY_0925000	925000	8
94	14.72	14.93	39.29	31.38	19.9	All_gs454_002135	| IPR000111 | Glycoside hydrolase, clan GH-D | length: 392	gs454_002135	7
94	0	14.88	36.27	30.15	19.12	BXY_0833500.1	transcript_id=BXY_0833500.1 gene_id=BXY_0833500	833500	7
95	14.67	32.4	51.93	49.09	41.78	BXY_1542000.1	transcript_id=BXY_1542000.1 gene_id=BXY_1542000	1.542e+06	8
96	14.6	14.62	66.67	51.46	45.03	BXY_0161100.1	transcript_id=BXY_0161100.1 gene_id=BXY_0161100	161100	7
96	0	14.62	67.46	52.07	45.56	All_gs454_008075	| IPR001519 | Ferritin, N-terminal | length: 169	gs454_008075	7
97	14.58	14.61	41.97	40.51	38.32	BXY_0103500.1	transcript_id=BXY_0103500.1 gene_id=BXY_0103500	103500	8
98	14.38	14.47	32.29	32.29	30	BXY_0828700.1	transcript_id=BXY_0828700.1 gene_id=BXY_0828700	828700	9
98	0	14.47	31.22	31.22	29.01	All_gs454_002706	| IPR001461 | Peptidase A1 | length: 362	gs454_002706	9
99	14.34	16.71	58.42	57.37	53.68	BmPt2_006169	| IPR009007 | Peptidase aspartic, catalytic | length: 190	6169	8
100	14.31	14.48	20.97	20.97	18.95	BXY_0901400.1	transcript_id=BXY_0901400.1 gene_id=BXY_0901400	901400	9
100	0	14.48	34.21	34.21	30.92	All_gs454_011066	| Unknow | length: 456	gs454_011066	9
101	14.24	14.45	31.44	26.98	22.51	All_gs454_000325	| IPR001661 | Glycoside hydrolase, family 37 | length: 582	gs454_000325	9
102	14.11	14.16	53.4	53.4	53.4	BXY_0189300.1	transcript_id=BXY_0189300.1 gene_id=BXY_0189300	189300	7
102	0	14.16	53.4	53.4	53.4	All_gs454_006970	| IPR004045 | Glutathione S-transferase, N-terminal | length: 206	gs454_006970	7
103	14.05	14.17	34.99	30.89	23.11	BmPt2_000177	| IPR000795 | Protein synthesis factor, GTP-binding | length: 463	177	9
103	0	14.17	30.74	27.13	20.3	BXY_0569100.1	transcript_id=BXY_0569100.1 gene_id=BXY_0569100	569100	9
103	0	14.17	35.06	30.95	23.16	All_gs454_001096	| IPR000795 | Protein synthesis factor, GTP-binding | length: 462	gs454_001096	9
104	13.91	14.09	50.31	45.65	35.71	BXY_1742300.1	transcript_id=BXY_1742300.1 gene_id=BXY_1742300	1.7423e+06	9
105	13.82	13.94	30.07	25.71	24.18	BXY_0843500.1	transcript_id=BXY_0843500.1 gene_id=BXY_0843500	843500	8
106	13.79	20.8	37.03	33.82	32.07	All_gs454_011418	| Unknow | length: 343	gs454_011418	7
107	13.74	13.9	23.19	18.91	11.82	All_gs454_000151	| IPR001375 | Peptidase S9, prolyl oligopeptidase, catalytic domain | length: 677	gs454_000151	7
108	13.52	13.55	38.55	35.64	30.55	BXY_0580200.1	transcript_id=BXY_0580200.1 gene_id=BXY_0580200	580200	7
109	13.51	13.62	28.21	28.21	16.12	BXY_1545000.1	transcript_id=BXY_1545000.1 gene_id=BXY_1545000	1.545e+06	7
109	0	13.62	30.74	30.74	17.56	All_gs454_000752	| IPR008758 | Peptidase S28 | length: 501	gs454_000752	7
110	13.3	13.47	31.12	29.34	22.7	All_gs454_002146	| IPR004360 | Glyoxalase/bleomycin resistance protein/dioxygenase | length: 392	gs454_002146	7
111	13.28	13.31	66.93	66.93	61.42	BmPt2_004526	| IPR000535 | Major sperm protein | length: 127	4526	7
111	0	13.31	66.93	66.93	61.42	BXY_0582800.1	transcript_id=BXY_0582800.1 gene_id=BXY_0582800	582800	7
111	0	13.31	66.93	66.93	61.42	BXY_0070300.1	transcript_id=BXY_0070300.1 gene_id=BXY_0070300	70300.1	7
111	0	13.31	66.93	66.93	61.42	All_gs454_009403	| IPR000535 | Major sperm protein | length: 127	gs454_009403	7
112	13.08	13.19	45.36	39.29	26.79	BmPt2_001472	| IPR000801 | Putative esterase | length: 280	1472	6
113	12.82	12.86	21.75	21.75	21.75	BXY_1559200.1	transcript_id=BXY_1559200.1 gene_id=BXY_1559200	1.5592e+06	7
114	12.81	49.38	64.54	63.12	60.28	BmPt2_000053	| IPR001844 | Chaperonin Cpn60 | length: 564	53	7
115	12.73	12.75	69.23	62.02	47.6	BXY_0843100.1	transcript_id=BXY_0843100.1 gene_id=BXY_0843100	843100	6
115	0	12.75	66.98	60	46.05	All_gs454_012447	| Unknow | length: 215	gs454_012447	6
116	12.69	12.77	33.92	24.44	21.2	All_gs454_001975	| IPR001261 | ArgE/DapE/ACY1/CPG2/YscS, conserved site | length: 401	gs454_001975	7
117	12.67	12.71	13.31	12.21	10.97	BXY_0277200.1	transcript_id=BXY_0277200.1 gene_id=BXY_0277200	277200	6
117	0	12.71	13.31	12.21	10.97	All_gs454_000107	| IPR000152 | EGF-type aspartate/asparagine hydroxylation site | length: 729	gs454_000107	6
118	12.58	12.64	27.03	24.05	22.16	BXY_0259500.1	transcript_id=BXY_0259500.1 gene_id=BXY_0259500	259500	7
118	0	12.64	27.03	24.05	22.16	All_gs454_002533	| IPR001680 | WD40 repeat | length: 370	gs454_002533	7
119	12.57	12.59	51.25	51.25	38.75	BXY_1145300.1	transcript_id=BXY_1145300.1 gene_id=BXY_1145300	1.1453e+06	7
119	0	12.59	51.25	51.25	38.75	All_gs454_013307	| Unknow | length: 160	gs454_013307	7
120	12.44	12.49	51.32	51.32	41.27	BXY_0197100.1	transcript_id=BXY_0197100.1 gene_id=BXY_0197100	197100	6
120	0	12.49	51.32	51.32	41.27	All_gs454_012795	| Unknow | length: 189	gs454_012795	6
121	12.43	12.47	61.15	60.43	56.12	All_gs454_009035	| IPR001534 | Transthyretin-like | length: 139	gs454_009035	7
122	12.42	12.49	61.64	61.19	43.84	BmPt2_002329	| IPR000169 | Peptidase, cysteine peptidase active site | length: 219	2329	7
123	12.33	14.36	13.84	13.84	12.05	BXY_1014700.1	transcript_id=BXY_1014700.1 gene_id=BXY_1014700	1.0147e+06	8
124	12.32	12.37	16.75	16.75	15.7	BXY_1650900.1	transcript_id=BXY_1650900.1 gene_id=BXY_1650900	1.6509e+06	6
125	12.31	12.35	56.35	49.17	44.75	BXY_0294800.1	transcript_id=BXY_0294800.1 gene_id=BXY_0294800	294800	7
125	0	12.35	54.84	47.85	43.55	All_gs454_012839	| Unknow | length: 186	gs454_012839	7
126	12.3	12.32	31.52	27.88	21.82	BXY_0718200.1	transcript_id=BXY_0718200.1 gene_id=BXY_0718200	718200	6
127	12.16	12.21	35.64	29.74	29.74	All_gs454_002182	| IPR001461 | Peptidase A1 | length: 390	gs454_002182	8
128	12.11	12.19	33.03	33.03	33.03	BXY_0299600.1	transcript_id=BXY_0299600.1 gene_id=BXY_0299600	299600	6
129	12.09	12.22	24.58	21.58	18.57	BmPt2_000068	| IPR000194 | ATPase, F1/V1/A1 complex, alpha/beta subunit, nucleotide-binding domain | length: 533	68	6
130	12.09	12.2	30.45	21.24	20.11	BXY_0535400.1	transcript_id=BXY_0535400.1 gene_id=BXY_0535400	535400	8
130	0	12.2	41.7	31.66	29.34	All_gs454_005432	| IPR000757 | Glycoside hydrolase, family 16 | length: 259	gs454_005432	8
131	11.94	12.02	14.62	11.79	10.93	BXY_1754300.1	transcript_id=BXY_1754300.1 gene_id=BXY_1754300	1.7543e+06	5
131	0	12.02	14.62	11.79	10.93	All_gs454_000077	| IPR003338 | ATPase, AAA-type, VAT, N-terminal | length: 814	gs454_000077	5
132	11.69	11.76	36.82	29.35	29.35	BXY_0661300.1	transcript_id=BXY_0661300.1 gene_id=BXY_0661300	661300	6
132	0	11.76	36.82	29.35	29.35	All_gs454_012630	| Unknow | length: 201	gs454_012630	6
133	11.6	11.66	64.88	52.2	48.78	BmPt2_002622	| IPR001806 | Ras GTPase | length: 205	2622	6
133	0	11.66	64.88	52.2	48.78	BXY_0730200.1	transcript_id=BXY_0730200.1 gene_id=BXY_0730200	730200	6
133	0	11.66	64.88	52.2	48.78	All_gs454_006995	| IPR001806 | Ras GTPase | length: 205	gs454_006995	6
134	11.57	11.6	16.38	16.38	16.38	BXY_0829900.1	transcript_id=BXY_0829900.1 gene_id=BXY_0829900	829900	6
134	0	11.6	18.28	18.28	18.28	All_gs454_002728	| IPR000169 | Peptidase, cysteine peptidase active site | length: 361	gs454_002728	6
135	11.54	11.66	25.12	25.12	16.01	BXY_0732200.1	transcript_id=BXY_0732200.1 gene_id=BXY_0732200	732200	5
135	0	11.66	25.12	25.12	16.01	All_gs454_001878	| IPR001662 | Translation elongation factor EF1B, gamma chain, conserved | length: 406	gs454_001878	5
136	11.48	11.57	29.49	24.93	24.93	BXY_0257800.1	transcript_id=BXY_0257800.1 gene_id=BXY_0257800	257800	7
136	0	11.57	29.38	24.8	24.8	All_gs454_002522	| IPR000215 | Protease inhibitor I4, serpin | length: 371	gs454_002522	7
137	11.29	11.33	28.22	21.47	19.63	BmPt2_000988	| IPR000169 | Peptidase, cysteine peptidase active site | length: 326	988	6
138	11.21	11.29	47.78	47.78	39.44	BXY_1624700.1	transcript_id=BXY_1624700.1 gene_id=BXY_1624700	1.6247e+06	6
138	0	11.29	48.04	48.04	39.66	All_gs454_007788	| IPR008632 | Nematode fatty acid retinoid binding | length: 179	gs454_007788	6
139	11.07	11.14	21.74	20.08	15.73	BXY_0957800.1	transcript_id=BXY_0957800.1 gene_id=BXY_0957800	957800	6
140	11.05	11.14	27.49	25.95	21.31	BXY_1642800.1	transcript_id=BXY_1642800.1 gene_id=BXY_1642800	1.6428e+06	7
141	11	11.09	13.25	10.52	7.466	BXY_0566600.1	transcript_id=BXY_0566600.1 gene_id=BXY_0566600	566600	5
142	10.92	18.95	44.94	38.92	38.61	BXY_0906600.1	transcript_id=BXY_0906600.1 gene_id=BXY_0906600	906600	6
142	0	18.95	62.83	54.42	53.98	All_gs454_012307	| Unknow | length: 226	gs454_012307	6
143	10.83	31.57	59.95	54.37	49.27	All_gs454_001797	| IPR001563 | Peptidase S10, serine carboxypeptidase | length: 412	gs454_001797	7
144	10.77	10.88	21.07	15.08	15.08	BmPt2_000134	| IPR001697 | Pyruvate kinase | length: 484	134	6
144	0	10.88	18.96	13.57	13.57	BXY_0951300.1	transcript_id=BXY_0951300.1 gene_id=BXY_0951300	951300	6
144	0	10.88	19.32	13.83	13.83	All_gs454_000576	| IPR001697 | Pyruvate kinase | length: 528	gs454_000576	6
145	10.76	10.81	30.27	22.65	20.4	BmPt2_000222	| IPR000806 | Rab GDI protein | length: 446	222	5
145	0	10.81	30.27	22.65	20.4	BXY_0180900.1	transcript_id=BXY_0180900.1 gene_id=BXY_0180900	180900	5
145	0	10.81	30.27	22.65	20.4	All_gs454_001281	| IPR000806 | Rab GDI protein | length: 446	gs454_001281	5
146	10.75	11.5	35.03	26.65	24.25	BXY_0556000.1	transcript_id=BXY_0556000.1 gene_id=BXY_0556000	556000	5
146	0	11.5	34.31	26.1	23.75	All_gs454_011428	| IPR009007 | Peptidase aspartic, catalytic | length: 341	gs454_011428	5
147	10.68	10.7	37.77	28.78	23.38	BmPt2_001493	| IPR001079 | Galectin, carbohydrate recognition domain | length: 278	1493	5
147	0	10.7	37.77	28.78	23.38	BXY_1742600.1	transcript_id=BXY_1742600.1 gene_id=BXY_1742600	1.7426e+06	5
147	0	10.7	37.77	28.78	23.38	All_gs454_004917	| IPR001079 | Galectin, carbohydrate recognition domain | length: 278	gs454_004917	5
148	10.66	10.67	55.17	39.66	39.66	BXY_0778700.1	transcript_id=BXY_0778700.1 gene_id=BXY_0778700	778700	5
149	10.56	10.58	22.81	21.3	18.8	BXY_0410100.1	transcript_id=BXY_0410100.1 gene_id=BXY_0410100	410100	6
149	0	10.58	24.8	23.16	20.44	All_gs454_002631	| IPR000169 | Peptidase, cysteine peptidase active site | length: 367	gs454_002631	6
150	10.54	10.59	34.45	34.45	31.1	All_gs454_012502	| IPR005833 | Haloacid dehalogenase/epoxide hydrolase | length: 209	gs454_012502	5
150	0	9.99	31.1	31.1	31.1	BXY_1602300.1	transcript_id=BXY_1602300.1 gene_id=BXY_1602300	1.6023e+06	5
151	10.5	39.18	60.54	59.96	51.34	BmPt2_000077	| IPR005317 | Peptidase M49, dipeptidyl-peptidase III | length: 522	77	6
152	10.47	10.57	18.93	15.43	15.43	BmPt2_000127	| IPR000994 | Peptidase M24, structural domain | length: 486	127	6
153	10.43	10.48	31.63	31.63	24.92	BXY_0122100.1	transcript_id=BXY_0122100.1 gene_id=BXY_0122100	122100	5
153	0	10.48	38.08	38.08	30	All_gs454_005409	| IPR001938 | Thaumatin, pathogenesis-related | length: 260	gs454_005409	5
154	10.42	10.44	63.31	63.31	43.17	All_gs454_009042	| IPR001534 | Transthyretin-like | length: 139	gs454_009042	5
155	10.21	10.22	42.28	41.61	30.2	BmPt2_003976	| IPR000866 | Alkyl hydroperoxide reductase/ Thiol specific antioxidant/ Mal allergen | length: 149	3976	5
155	0.02	10.22	42.28	41.61	30.2	All_gs454_008716	| IPR000866 | Alkyl hydroperoxide reductase/ Thiol specific antioxidant/ Mal allergen | length: 149	gs454_008716	5
156	10.09	10.09	40.38	40.38	37.56	BXY_0648600.1	transcript_id=BXY_0648600.1 gene_id=BXY_0648600	648600	5
156	0	10.09	50.89	50.89	47.34	All_gs454_008103	| Unknow | length: 169	gs454_008103	5
157	10.06	10.14	27.76	25.37	20.3	BXY_1018000.1	transcript_id=BXY_1018000.1 gene_id=BXY_1018000	1.018e+06	5
157	0	10.14	27.43	25.07	20.06	All_gs454_011438	| Unknow | length: 339	gs454_011438	5
158	10.05	10.13	22.39	21.79	20	BmPt2_000898	| IPR000169 | Peptidase, cysteine peptidase active site | length: 335	898	5
159	10.01	10.01	61.11	61.11	61.11	BmPt2_004561	| IPR002097 | Profilin/allergen | length: 126	4561	6
159	0	10.01	61.11	61.11	61.11	All_gs454_009442	| IPR002097 | Profilin/allergen | length: 126	gs454_009442	6
160	10	10	87.61	87.61	87.61	BmPt2_004789	| IPR001398 | Macrophage migration inhibitory factor | length: 113	4789	5
161	10	10	25	25	25	BXY_0208200.1	transcript_id=BXY_0208200.1 gene_id=BXY_0208200	208200	5
161	0	10	25	25	25	BXY_0208100.1	transcript_id=BXY_0208100.1 gene_id=BXY_0208100	208100	5
162	10	10	30.11	30.11	30.11	All_gs454_005183	| IPR004911 | Gamma interferon inducible lysosomal thiol reductase GILT | length: 269	gs454_005183	5
163	9.91	9.97	28.42	28.42	25.61	BXY_0824600.1	transcript_id=BXY_0824600.1 gene_id=BXY_0824600	824600	6
163	0	9.97	28.13	28.13	25.35	All_gs454_004645	| IPR002921 | Lipase, class 3 | length: 288	gs454_004645	6
164	9.91	9.96	45.7	39.74	35.1	BmPt2_003928	| IPR001892 | Ribosomal protein S13 | length: 151	3928	5
164	0	9.96	35.38	30.77	27.18	BXY_0186100.1	transcript_id=BXY_0186100.1 gene_id=BXY_0186100	186100	5
164	0	9.96	46	40	35.33	All_gs454_008682	| IPR001892 | Ribosomal protein S13 | length: 150	gs454_008682	5
165	9.7	9.73	79.31	46.9	46.9	BXY_0753200.1	transcript_id=BXY_0753200.1 gene_id=BXY_0753200	753200	5
165	0	9.73	85.19	50.37	50.37	All_gs454_009181	| IPR006175 | Endoribonuclease L-PSP | length: 135	gs454_009181	5
166	9.64	9.84	18.36	11.65	6.973	BXY_1000200.1	transcript_id=BXY_1000200.1 gene_id=BXY_1000200	1.0002e+06	4
167	9.51	11.74	40.73	38.9	37.08	All_gs454_002300	| IPR001461 | Peptidase A1 | length: 383	gs454_002300	7
167	0	11.07	38.64	36.81	34.99	BXY_1188000.1	transcript_id=BXY_1188000.1 gene_id=BXY_1188000	1.188e+06	7
168	9.48	9.58	18.76	16.97	11.03	BXY_0269600.1	transcript_id=BXY_0269600.1 gene_id=BXY_0269600	269600	4
169	9.44	9.66	30.1	23.09	12.58	BXY_0573600.1	transcript_id=BXY_0573600.1 gene_id=BXY_0573600	573600	6
169	0	9.66	29.74	22.81	12.42	All_gs454_000839	| IPR005746 | Thioredoxin | length: 491	gs454_000839	6
170	9.43	9.54	45.55	32.46	27.23	BmPt2_002897	| IPR001912 | Ribosomal protein S4 | length: 191	2897	4
170	0	9.46	35.87	27.8	23.32	BXY_0005000.1	transcript_id=BXY_0005000.1 gene_id=BXY_0005000	5000.1	4
170	0	9.46	41.88	32.46	27.23	All_gs454_007434	| IPR001912 | Ribosomal protein S4 | length: 191	gs454_007434	4
171	9.4	9.42	13.32	11.33	11.33	BXY_1534300.1	transcript_id=BXY_1534300.1 gene_id=BXY_1534300	1.5343e+06	5
172	9.26	9.49	26	23.78	14	BXY_0968900.1	transcript_id=BXY_0968900.1 gene_id=BXY_0968900	968900	5
172	0	9.49	30.15	27.58	16.24	All_gs454_002212	| IPR001461 | Peptidase A1 | length: 388	gs454_002212	5
173	9.09	9.11	43.62	43.62	43.62	BXY_1576800.1	transcript_id=BXY_1576800.1 gene_id=BXY_1576800	1.5768e+06	5
174	9.02	9.06	42.77	42.77	42.77	BmPt2_006368	| Unknow | length: 173	6368	5
175	9.02	9.05	30.91	30.91	30.91	BmPt2_003530	| IPR003172 | MD-2-related lipid-recognition | length: 165	3530	5
175	0	9.05	30.54	30.54	30.54	BXY_0908800.1	transcript_id=BXY_0908800.1 gene_id=BXY_0908800	908800	5
175	0	9.05	31.1	31.1	31.1	All_gs454_008227	| IPR003172 | MD-2-related lipid-recognition | length: 164	gs454_008227	5
176	8.98	9	31.58	31.58	31.58	All_gs454_006276	| IPR001223 | Glycoside hydrolase, family 18, catalytic domain | length: 228	gs454_006276	5
177	8.96	9.06	45.59	45.1	37.25	BmPt2_006028	| IPR008632 | Nematode fatty acid retinoid binding | length: 204	6028	6
178	8.93	13.36	30.67	25.35	12.83	BmPt2_000014	| IPR001023 | Heat shock protein Hsp70 | length: 639	14	4
178	0	13.36	29.65	24.51	12.41	BXY_0312700.1	transcript_id=BXY_0312700.1 gene_id=BXY_0312700	312700	4
179	8.91	9.01	29.59	21.43	21.43	BXY_0609200.1	transcript_id=BXY_0609200.1 gene_id=BXY_0609200	609200	5
180	8.85	8.91	47.87	43.09	43.09	BXY_0802100.1	transcript_id=BXY_0802100.1 gene_id=BXY_0802100	802100	5
180	0	8.91	47.87	43.09	43.09	All_gs454_007504	| IPR000702 | Ribosomal protein L6 | length: 188	gs454_007504	5
181	8.85	8.88	35.8	29.96	24.51	BmPt2_001729	| IPR000915 | Ribosomal protein L6E | length: 257	1729	4
182	8.84	8.87	52.27	52.27	52.27	BmPt2_004418	| IPR002075 | Nuclear transport factor 2 | length: 132	4418	4
182	0	8.87	52.27	52.27	52.27	BXY_0894400.1	transcript_id=BXY_0894400.1 gene_id=BXY_0894400	894400	4
182	0	8.87	52.27	52.27	52.27	All_gs454_009261	| IPR002075 | Nuclear transport factor 2 | length: 132	gs454_009261	4
183	8.79	8.91	43.5	43.5	39.55	BXY_0910400.1	transcript_id=BXY_0910400.1 gene_id=BXY_0910400	910400	5
184	8.75	9.71	21.44	20.21	11.42	BXY_0820600.1	transcript_id=BXY_0820600.1 gene_id=BXY_0820600	820600	4
185	8.68	8.74	35.1	22.01	19.22	BXY_0644000.1	transcript_id=BXY_0644000.1 gene_id=BXY_0644000	644000	5
185	0	8.74	34.52	21.64	18.9	All_gs454_002660	| IPR000749 | ATP:guanido phosphotransferase | length: 365	gs454_002660	5
186	8.68	8.73	23.31	17.29	17.29	BmPt2_001629	| IPR001921 | Ribosomal protein L7A | length: 266	1629	5
186	0	8.73	23.31	17.29	17.29	BXY_1440000.1	transcript_id=BXY_1440000.1 gene_id=BXY_1440000	1.44e+06	5
186	0	8.73	23.4	17.36	17.36	All_gs454_005296	| IPR001921 | Ribosomal protein L7A | length: 265	gs454_005296	5
187	8.56	8.58	10.25	9.082	6.152	BXY_1112900.1	transcript_id=BXY_1112900.1 gene_id=BXY_1112900	1.1129e+06	4
187	0	8.58	10.25	9.082	6.152	All_gs454_010884	| Unknow | length: 1024	gs454_010884	4
188	8.55	8.57	37.23	31.38	27.66	BmPt2_002962	| IPR000039 | Ribosomal protein L18e | length: 188	2962	4
188	0	8.57	37.23	31.38	27.66	BXY_1695400.1	transcript_id=BXY_1695400.1 gene_id=BXY_1695400	1.6954e+06	4
188	0	8.57	37.23	31.38	27.66	All_gs454_007523	| IPR000039 | Ribosomal protein L18e | length: 188	gs454_007523	4
189	8.45	8.63	19.63	14.27	8.051	BmPt2_000007	| IPR001404 | Chaperone protein htpG | length: 708	7	5
189	0	8.63	19.63	14.27	8.051	All_gs454_000124	| IPR001404 | Chaperone protein htpG | length: 708	gs454_000124	5
190	8.44	8.59	17.67	14.66	13.15	BmPt2_000171	| IPR002020 | Citrate synthase-like | length: 464	171	5
190	0	8.59	17.67	14.66	13.15	BXY_0458300.1	transcript_id=BXY_0458300.1 gene_id=BXY_0458300	458300	5
190	0	8.59	17.67	14.66	13.15	All_gs454_001066	| IPR002020 | Citrate synthase-like | length: 464	gs454_001066	5
191	8.38	8.4	45.59	32.35	27.94	BXY_0863700.1	transcript_id=BXY_0863700.1 gene_id=BXY_0863700	863700	4
191	0	8.4	45.93	32.59	28.15	All_gs454_009180	| IPR000463 | Cytosolic fatty-acid binding | length: 135	gs454_009180	4
192	8.35	8.37	26.26	26.26	19.83	BmPt2_005434	| IPR001461 | Peptidase A1 | length: 358	5434	5
193	8.32	8.41	13.73	13.73	10.78	BXY_0809000.1	transcript_id=BXY_0809000.1 gene_id=BXY_0809000	809000	6
194	8.29	8.42	9.185	5.467	2.952	BXY_1185500.1	transcript_id=BXY_1185500.1 gene_id=BXY_1185500	1.1855e+06	4
195	8.26	8.33	23.26	18.6	16.28	BXY_0542900.1	transcript_id=BXY_0542900.1 gene_id=BXY_0542900	542900	4
196	8.2	9.17	17.48	15.21	12.94	BXY_1765100.1	transcript_id=BXY_1765100.1 gene_id=BXY_1765100	1.7651e+06	4
196	0	9.17	19.42	16.91	14.39	All_gs454_004934	| IPR001079 | Galectin, carbohydrate recognition domain | length: 278	gs454_004934	4
197	8.13	8.28	46.71	46.71	46.71	BmPt2_003907	| IPR001564 | Nucleoside diphosphate kinase, core | length: 152	3907	6
198	8.12	8.13	38	38	32.67	BXY_0284900.1	transcript_id=BXY_0284900.1 gene_id=BXY_0284900	284900	4
198	0	8.13	30.81	30.81	26.49	All_gs454_007618	| IPR000866 | Alkyl hydroperoxide reductase/ Thiol specific antioxidant/ Mal allergen | length: 185	gs454_007618	4
199	8.11	8.17	22.53	20.48	18.09	BmPt2_001329	| IPR000668 | Peptidase C1A, papain C-terminal | length: 293	1329	4
199	0	7.03	25.96	17.7	15.63	BXY_0893500.1	transcript_id=BXY_0893500.1 gene_id=BXY_0893500	893500	4
200	8.1	8.08	34	32.5	27	BXY_1579500.1	transcript_id=BXY_1579500.1 gene_id=BXY_1579500	1.5795e+06	4
200	0	8.08	34	32.5	27	All_gs454_007170	| IPR002130 | Peptidyl-prolyl cis-trans isomerase, cyclophilin-type | length: 200	gs454_007170	4
201	8.08	11.09	71.32	70.54	65.12	BmPt2_004482	| IPR002097 | Profilin/allergen | length: 129	4482	4
201	0	11.09	71.32	70.54	65.12	All_gs454_009342	| IPR002097 | Profilin/allergen | length: 129	gs454_009342	4
202	8.04	8.15	53.94	49.09	45.45	BmPt2_003531	| IPR000911 | Ribosomal protein L11 | length: 165	3531	4
202	0	8.15	48.9	44.51	41.21	BXY_0221400.1	transcript_id=BXY_0221400.1 gene_id=BXY_0221400	221400	4
202	0	8.15	53.94	49.09	45.45	All_gs454_008191	| IPR000911 | Ribosomal protein L11 | length: 165	gs454_008191	4
203	8	8	44.22	44.22	44.22	BmPt2_002739	| IPR000169 | Peptidase, cysteine peptidase active site | length: 199	2739	4
204	7.98	10.12	66.87	66.87	49.38	BXY_1144800.1	transcript_id=BXY_1144800.1 gene_id=BXY_1144800	1.1448e+06	5
205	7.96	7.96	30.61	30.61	30.61	All_gs454_008804	| IPR001534 | Transthyretin-like | length: 147	gs454_008804	4
206	7.94	10.14	46.67	46.67	46.67	BmPt2_007001	| IPR002075 | Nuclear transport factor 2 | length: 135	7001	4
207	7.88	8.01	37.75	37.75	30.39	BmPt2_006032	| Unknow | length: 204	6032	4
208	7.87	7.93	45.26	40.15	40.15	BmPt2_004288	| IPR001534 | Transthyretin-like | length: 137	4288	4
208	0	7.93	39.49	35.03	35.03	BmPt2_003740	| IPR001534 | Transthyretin-like | length: 157	3740	4
208	0	7.93	44.93	39.86	39.86	BXY_0843800.1	transcript_id=BXY_0843800.1 gene_id=BXY_0843800	843800	4
208	0	7.93	45.26	40.15	40.15	All_gs454_009101	| IPR001534 | Transthyretin-like | length: 137	gs454_009101	4
209	7.85	7.91	13.04	13.04	10.3	BmPt2_000255	| IPR001179 | Peptidyl-prolyl cis-trans isomerase, FKBP-type | length: 437	255	4
210	7.81	7.93	36.36	36.36	25.57	All_gs454_007873	| IPR004360 | Glyoxalase/bleomycin resistance protein/dioxygenase | length: 176	gs454_007873	4
211	7.74	7.77	35.64	29.26	29.26	All_gs454_012818	| Unknow | length: 188	gs454_012818	4
212	7.73	7.8	21.38	21.38	21.38	BXY_1052500.1	transcript_id=BXY_1052500.1 gene_id=BXY_1052500	1.0525e+06	4
212	0	7.8	18.68	18.68	18.68	All_gs454_003032	| IPR000169 | Peptidase, cysteine peptidase active site | length: 348	gs454_003032	4
213	7.69	7.76	37.24	34.18	30.61	BmPt2_002799	| IPR002132 | Ribosomal protein L5 | length: 196	2799	4
213	0	7.76	37.06	34.01	30.46	BXY_1170700.1	transcript_id=BXY_1170700.1 gene_id=BXY_1170700	1.1707e+06	4
213	0	7.76	37.24	34.18	30.61	All_gs454_007292	| IPR002132 | Ribosomal protein L5 | length: 196	gs454_007292	4
214	7.68	10.31	21.92	18.32	15.62	BXY_0580100.1	transcript_id=BXY_0580100.1 gene_id=BXY_0580100	580100	4
214	0	10.31	24.66	20.61	17.57	All_gs454_011660	| Unknow | length: 296	gs454_011660	4
215	7.64	7.8	50.71	50.71	40.71	BmPt2_004189	| IPR000218 | Ribosomal protein L14b/L23e | length: 140	4189	4
215	0	7.8	50.71	50.71	40.71	BXY_0133400.1	transcript_id=BXY_0133400.1 gene_id=BXY_0133400	133400	4
215	0	7.8	50.71	50.71	40.71	All_gs454_009000	| IPR000218 | Ribosomal protein L14b/L23e | length: 140	gs454_009000	4
216	7.64	7.68	36.79	36.27	36.27	BmPt2_002858	| IPR000554 | Ribosomal protein S7e | length: 193	2858	4
216	0	7.68	36.6	36.08	36.08	BXY_0844100.1	transcript_id=BXY_0844100.1 gene_id=BXY_0844100	844100	4
216	0	7.68	36.79	36.27	36.27	All_gs454_007378	| IPR000554 | Ribosomal protein S7e | length: 193	gs454_007378	4
217	7.57	7.77	22.32	19.36	16.17	BXY_1122100.1	transcript_id=BXY_1122100.1 gene_id=BXY_1122100	1.1221e+06	5
217	0	7.77	21.92	19.02	15.88	All_gs454_001272	| IPR001563 | Peptidase S10, serine carboxypeptidase | length: 447	gs454_001272	5
218	7.55	7.59	9.677	8.266	8.266	BXY_1547500.1	transcript_id=BXY_1547500.1 gene_id=BXY_1547500	1.5475e+06	4
219	7.53	7.68	17.4	15.08	10.9	BXY_1709000.1	transcript_id=BXY_1709000.1 gene_id=BXY_1709000	1.709e+06	4
219	0	7.68	16.16	14.01	10.13	All_gs454_001068	| IPR001563 | Peptidase S10, serine carboxypeptidase | length: 464	gs454_001068	4
220	7.51	7.55	24.01	13.62	13.62	BmPt2_001481	| IPR004360 | Glyoxalase/bleomycin resistance protein/dioxygenase | length: 279	1481	4
221	7.41	7.52	24.29	24.29	24.29	BmPt2_002519	| IPR018283 | Ribosomal protein S8e, conserved site | length: 210	2519	5
221	0	7.52	24.29	24.29	24.29	BXY_0130800.1	transcript_id=BXY_0130800.1 gene_id=BXY_0130800	130800	5
221	0	7.52	24.29	24.29	24.29	All_gs454_006844	| IPR018283 | Ribosomal protein S8e, conserved site | length: 210	gs454_006844	5
222	7.39	7.63	23.74	23.38	23.38	BmPt2_001498	| IPR000851 | Ribosomal protein S5 | length: 278	1498	6
222	0	7.63	21.78	21.45	21.45	BXY_0023900.1	transcript_id=BXY_0023900.1 gene_id=BXY_0023900	23900.1	6
222	0	7.63	27.73	27.31	27.31	All_gs454_006019	| IPR000851 | Ribosomal protein S5 | length: 238	gs454_006019	6
223	7.39	7.47	23.25	21.03	16.24	BXY_0844500.1	transcript_id=BXY_0844500.1 gene_id=BXY_0844500	844500	3
224	7.37	7.44	44.14	44.14	44.14	BmPt2_004092	| IPR001534 | Transthyretin-like | length: 145	4092	5
224	0	7.44	44.14	44.14	44.14	BXY_1720400.1	transcript_id=BXY_1720400.1 gene_id=BXY_1720400	1.7204e+06	5
224	0	7.44	45.39	45.39	45.39	All_gs454_008969	| IPR001534 | Transthyretin-like | length: 141	gs454_008969	5
225	7.36	7.48	31.94	23.61	19.91	BmPt2_002393	| IPR002143 | Ribosomal protein L1 | length: 216	2393	4
225	0	7.48	34.72	23.61	19.91	BXY_0697800.1	transcript_id=BXY_0697800.1 gene_id=BXY_0697800	697800	4
225	0	7.48	34.72	23.61	19.91	All_gs454_006665	| IPR002143 | Ribosomal protein L1 | length: 216	gs454_006665	4
226	7.3	26.12	68.47	68.14	68.14	BmPt2_001300	| IPR001395 | Aldo/keto reductase | length: 295	1300	4
227	7.3	7.37	23.34	15.33	11.21	BXY_1414900.1	transcript_id=BXY_1414900.1 gene_id=BXY_1414900	1.4149e+06	4
227	0	7.37	19.72	15.55	11.37	All_gs454_001512	| IPR005746 | Thioredoxin | length: 431	gs454_001512	4
228	7.15	7.23	34.78	34.78	21.99	BXY_0037200.1	transcript_id=BXY_0037200.1 gene_id=BXY_0037200	37200.1	3
229	7.06	7.15	28.68	28.68	28.68	BmPt2_006979	| Unknow | length: 136	6979	4
230	6.92	7.06	66.99	57.28	40.78	BmPt2_004923	| IPR001951 | Histone H4 | length: 103	4923	3
230	0	7.06	66.99	57.28	40.78	BXY_1608000.1	transcript_id=BXY_1608000.1 gene_id=BXY_1608000	1.608e+06	3
230	0	7.06	66.99	57.28	40.78	BXY_1388100.1	transcript_id=BXY_1388100.1 gene_id=BXY_1388100	1.3881e+06	3
230	0	7.06	66.99	57.28	40.78	BXY_0839700.1	transcript_id=BXY_0839700.1 gene_id=BXY_0839700	839700	3
230	0	7.06	66.99	57.28	40.78	BXY_0554900.1	transcript_id=BXY_0554900.1 gene_id=BXY_0554900	554900	3
230	0	7.06	66.99	57.28	40.78	BXY_0041500.1	transcript_id=BXY_0041500.1 gene_id=BXY_0041500	41500.1	3
230	0	7.06	66.99	57.28	40.78	All_gs454_009992	| IPR001951 | Histone H4 | length: 103	gs454_009992	3
231	6.88	7	14.06	12.28	12.28	BXY_0440000.1	transcript_id=BXY_0440000.1 gene_id=BXY_0440000	440000	5
232	6.87	33.56	52.85	47.67	47.67	BmPt2_000531	| IPR001507 | Endoglin/CD105 antigen | length: 386	531	4
232	0	33.56	50	47.42	47.42	BXY_1715200.1	transcript_id=BXY_1715200.1 gene_id=BXY_1715200	1.7152e+06	4
233	6.79	6.95	7.368	6.667	6.667	BXY_0608500.1	transcript_id=BXY_0608500.1 gene_id=BXY_0608500	608500	4
233	0	6.95	23.77	21.51	21.51	All_gs454_011918	| Unknow | length: 265	gs454_011918	4
234	6.74	6.87	16.27	12.75	7.843	BXY_0336700.1	transcript_id=BXY_0336700.1 gene_id=BXY_0336700	336700	3
234	0	6.87	33.64	30.37	18.69	BmPt2_002430	| IPR001197 | Ribosomal protein L10e | length: 214	2430	3
234	0	6.87	33.64	30.37	18.69	All_gs454_006703	| IPR001197 | Ribosomal protein L10e | length: 214	gs454_006703	3
235	6.64	12.2	26.37	26.37	16.39	All_gs454_001667	| IPR001930 | Peptidase M1, membrane alanine aminopeptidase | length: 421	gs454_001667	4
236	6.64	6.91	27.86	22.5	20.36	All_gs454_004873	| IPR010329 | 3-hydroxyanthranilic acid dioxygenase | length: 280	gs454_004873	4
237	6.63	6.78	4.813	2.674	1.75	BXY_1025500.1	transcript_id=BXY_1025500.1 gene_id=BXY_1025500	1.0255e+06	3
238	6.6	6.64	21.13	18.59	14.08	BXY_0173700.1	transcript_id=BXY_0173700.1 gene_id=BXY_0173700	173700	3
238	0	6.64	19.58	17.23	13.05	All_gs454_002297	| IPR006109 | NAD-dependent glycerol-3-phosphate dehydrogenase, C-terminal | length: 383	gs454_002297	3
239	6.58	6.7	44.76	44.76	37.76	BXY_1431700.1	transcript_id=BXY_1431700.1 gene_id=BXY_1431700	1.4317e+06	4
240	6.51	6.62	47.15	47.15	41.46	BmPt2_004609	| IPR000558 | Histone H2B | length: 123	4609	3
240	0	6.62	47.15	47.15	41.46	BXY_1608100.1	transcript_id=BXY_1608100.1 gene_id=BXY_1608100	1.6081e+06	3
240	0	6.62	47.15	47.15	41.46	BXY_1388000.1	transcript_id=BXY_1388000.1 gene_id=BXY_1388000	1.388e+06	3
240	0	6.62	47.15	47.15	41.46	BXY_0841500.1	transcript_id=BXY_0841500.1 gene_id=BXY_0841500	841500	3
240	0	6.62	47.15	47.15	41.46	BXY_0839600.1	transcript_id=BXY_0839600.1 gene_id=BXY_0839600	839600	3
240	0	6.62	47.15	47.15	41.46	All_gs454_009503	| IPR000558 | Histone H2B | length: 123	gs454_009503	3
241	6.49	9.67	24.09	21.41	14.84	BmPt2_000382	| IPR003165 | Stem cell self-renewal protein Piwi | length: 411	382	4
242	6.47	42.17	67.62	66.6	50.51	BmPt2_000117	| IPR005746 | Thioredoxin | length: 491	117	3
243	6.45	14.36	33.21	33.21	30.6	BXY_0804700.1	transcript_id=BXY_0804700.1 gene_id=BXY_0804700	804700	3
243	0	13.57	34.45	34.45	34.45	All_gs454_006013	| Unknow | length: 238	gs454_006013	3
244	6.42	6.53	35.54	28.92	22.89	BXY_0495300.1	transcript_id=BXY_0495300.1 gene_id=BXY_0495300	495300	4
244	0	6.53	35.54	28.92	22.89	All_gs454_013189	| IPR008139 | Saposin B | length: 166	gs454_013189	4
245	6.4	6.55	34.23	29.53	23.49	BmPt2_003990	| IPR002048 | Calcium-binding EF-hand | length: 149	3990	4
245	0	6.55	34.23	29.53	23.49	BXY_0222100.1	transcript_id=BXY_0222100.1 gene_id=BXY_0222100	222100	4
245	0	6.55	34.23	29.53	23.49	All_gs454_008710	| IPR002048 | Calcium-binding EF-hand | length: 149	gs454_008710	4
246	6.34	6.46	38.33	31.67	18.89	BXY_0033500.1	transcript_id=BXY_0033500.1 gene_id=BXY_0033500	33500.1	3
246	0	6.46	38.33	31.67	18.89	All_gs454_007765	| IPR021138 | Ribosomal protein L18a | length: 180	gs454_007765	3
247	6.26	7.23	16.17	14.55	14.55	BXY_1121800.1	transcript_id=BXY_1121800.1 gene_id=BXY_1121800	1.1218e+06	4
248	6.26	6.47	17.55	13.65	8.635	BXY_0228600.1	transcript_id=BXY_0228600.1 gene_id=BXY_0228600	228600	3
248	0	6.47	19.57	15.22	9.627	All_gs454_003725	| IPR001395 | Aldo/keto reductase | length: 322	gs454_003725	3
249	6.22	6.3	48.23	43.97	19.86	BmPt2_004164	| IPR001534 | Transthyretin-like | length: 141	4164	3
249	0	6.3	48.57	44.29	20	BXY_0503400.1	transcript_id=BXY_0503400.1 gene_id=BXY_0503400	503400	3
249	0	6.3	48.57	44.29	20	All_gs454_009016	| IPR001534 | Transthyretin-like | length: 140	gs454_009016	3
250	6.2	6.31	32.18	28.71	17.82	BmPt2_002670	| IPR005755 | Ribosomal protein L13, eukaryotic/archaeal | length: 202	2670	3
250	0	5.23	36.08	31.65	22.78	BXY_1299100.1	transcript_id=BXY_1299100.1 gene_id=BXY_1299100	1.2991e+06	3
251	6.17	12.89	46.26	40.21	29.89	BXY_0665500.1	transcript_id=BXY_0665500.1 gene_id=BXY_0665500	665500	4
251	0	12.89	46.43	40.36	30	All_gs454_004876	| IPR000801 | Putative esterase | length: 280	gs454_004876	4
252	6.17	6.3	45.65	45.65	29.35	BmPt2_005026	| IPR000626 | Ubiquitin | length: 92	5026	3
252	0	6.3	41.58	41.58	26.73	BXY_0148400.1	transcript_id=BXY_0148400.1 gene_id=BXY_0148400	148400	3
252	0	6.3	45.65	45.65	29.35	All_gs454_010208	| IPR000626 | Ubiquitin | length: 92	gs454_010208	3
253	6.16	6.24	41.91	34.56	34.56	BXY_0975900.1	transcript_id=BXY_0975900.1 gene_id=BXY_0975900	975900	4
253	0	6.24	51.82	42.73	42.73	All_gs454_009832	| IPR000231 | Ribosomal protein L30e | length: 110	gs454_009832	4
254	6.13	6.27	22.84	14.88	14.88	BXY_0788600.1	transcript_id=BXY_0788600.1 gene_id=BXY_0788600	788600	4
255	6.1	6.24	14.4	14.4	9.418	BmPt2_000688	| IPR000819 | Peptidase M17, leucyl aminopeptidase, C-terminal | length: 361	688	3
255	0	6.24	9.63	9.63	6.296	BXY_0222700.1	transcript_id=BXY_0222700.1 gene_id=BXY_0222700	222700	3
255	0	6.24	12.15	12.15	7.944	All_gs454_001562	| IPR000819 | Peptidase M17, leucyl aminopeptidase, C-terminal | length: 428	gs454_001562	3
256	6.04	17.61	58.5	54.94	46.64	BXY_0931300.1	transcript_id=BXY_0931300.1 gene_id=BXY_0931300	931300	3
257	6.02	6.03	17.76	10.05	10.05	BXY_0900700.1	transcript_id=BXY_0900700.1 gene_id=BXY_0900700	900700	3
258	6.01	30.3	68.58	65.85	63.93	BmPt2_000655	| IPR000741 | Fructose-bisphosphate aldolase, class-I | length: 366	655	4
259	6.01	6.86	30.84	21.26	15.42	BXY_1770300.1	transcript_id=BXY_1770300.1 gene_id=BXY_1770300	1.7703e+06	4
260	6.01	6.09	10.82	9.412	7.529	BXY_0765700.1	transcript_id=BXY_0765700.1 gene_id=BXY_0765700	765700	3
260	0	5.91	15.77	13.28	13.28	BmPt2_005784	| IPR007856 | Saposin-like type B, 1 | length: 241	5784	3
261	6.01	6.01	77.98	77.98	77.98	BXY_0259100.1	transcript_id=BXY_0259100.1 gene_id=BXY_0259100	259100	4
261	0	6.01	78.7	78.7	78.7	All_gs454_009886	| IPR000535 | Major sperm protein | length: 108	gs454_009886	4
262	6	16.84	74.87	74.35	64.92	BXY_1701300.1	transcript_id=BXY_1701300.1 gene_id=BXY_1701300	1.7013e+06	3
262	0	16.84	77.72	77.17	67.39	All_gs454_007650	| IPR002818 | ThiJ/PfpI | length: 184	gs454_007650	3
263	6	7.55	18.66	16.33	16.33	BmPt2_005462	| Unknow | length: 343	5462	3
264	6	6	26.28	26.28	26.28	BXY_0816900.1	transcript_id=BXY_0816900.1 gene_id=BXY_0816900	816900	3
264	0	6	31.54	31.54	31.54	All_gs454_009328	| IPR000010 | Proteinase inhibitor I25, cystatin | length: 130	gs454_009328	3
265	6	6	18.18	18.18	18.18	BXY_1093500.1	transcript_id=BXY_1093500.1 gene_id=BXY_1093500	1.0935e+06	3
266	5.99	8.31	34.93	21.05	21.05	BXY_0629100.1	transcript_id=BXY_0629100.1 gene_id=BXY_0629100	629100	3
266	0	6.75	34.93	21.05	21.05	All_gs454_006871	| IPR004045 | Glutathione S-transferase, N-terminal | length: 209	gs454_006871	3
267	5.96	8.58	31.66	31.66	25.13	BmPt2_002743	| noIPR | length: 199	2743	3
268	5.92	5.96	12.47	7.71	7.71	BXY_0265600.1	transcript_id=BXY_0265600.1 gene_id=BXY_0265600	265600	3
268	0	5.96	16.22	10.03	10.03	All_gs454_003277	| IPR000897 | Signal recognition particle, SRP54 subunit, GTPase | length: 339	gs454_003277	3
269	5.83	12.58	46.07	45.51	36.52	BmPt2_006296	| Unknow | length: 178	6296	4
270	5.74	5.82	31.62	31.62	28.85	BXY_1301400.1	transcript_id=BXY_1301400.1 gene_id=BXY_1301400	1.3014e+06	4
271	5.7	5.8	27.71	19.75	19.75	BXY_0592800.1	transcript_id=BXY_0592800.1 gene_id=BXY_0592800	592800	4
271	0	5.8	27.71	19.75	19.75	All_gs454_003922	| IPR001790 | Ribosomal protein L10 | length: 314	gs454_003922	4
272	5.67	5.81	31.76	31.76	18.92	All_gs454_008752	| IPR000754 | Ribosomal protein S9 | length: 148	gs454_008752	3
272	0	5.7	24.32	24.32	18.92	BmPt2_004009	| IPR000754 | Ribosomal protein S9 | length: 148	4009	3
273	5.5	5.59	29.38	21.8	17.54	BmPt2_002494	| IPR000235 | Ribosomal protein S7 | length: 211	2494	3
273	0	5.59	29.25	21.7	17.45	BXY_1414800.1	transcript_id=BXY_1414800.1 gene_id=BXY_1414800	1.4148e+06	3
273	0	5.59	29.38	21.8	17.54	All_gs454_006800	| IPR000235 | Ribosomal protein S7 | length: 211	gs454_006800	3
274	5.49	5.56	19.59	16.96	14.33	BXY_0842400.1	transcript_id=BXY_0842400.1 gene_id=BXY_0842400	842400	3
274	0	5.55	19.82	17.16	14.5	All_gs454_003310	| IPR001216 | Cysteine synthase/cystathionine beta-synthase P-phosphate-binding site | length: 338	gs454_003310	3
275	5.48	5.57	20.72	20.72	20.72	BmPt2_001814	| IPR000426 | Proteasome, alpha-subunit, conserved site | length: 251	1814	4
276	5.41	10.87	18.89	16.95	16.95	BmPt2_000366	| IPR001846 | von Willebrand factor, type D | length: 413	366	4
277	5.34	5.51	13.48	8.154	5.549	BXY_1728600.1	transcript_id=BXY_1728600.1 gene_id=BXY_1728600	1.7286e+06	4
277	0	5.51	13.48	8.154	5.549	All_gs454_000053	| IPR002999 | Tudor domain | length: 883	gs454_000053	4
278	5.33	5.4	33.59	33.59	24.22	BmPt2_004498	| IPR002671 | Ribosomal protein L22e | length: 128	4498	3
278	0	5.4	22.05	22.05	15.9	BXY_0570800.1	transcript_id=BXY_0570800.1 gene_id=BXY_0570800	570800	3
278	0	5.4	33.59	33.59	24.22	All_gs454_009384	| IPR002671 | Ribosomal protein L22e | length: 128	gs454_009384	3
279	5.33	5.38	14.84	12.11	12.11	BXY_0614800.1	transcript_id=BXY_0614800.1 gene_id=BXY_0614800	614800	3
279	0	5.38	14.67	11.97	11.97	All_gs454_011976	| Unknow | length: 259	gs454_011976	3
280	5.32	5.37	18.1	11.14	11.14	BXY_1122200.1	transcript_id=BXY_1122200.1 gene_id=BXY_1122200	1.1222e+06	4
280	0	5.37	17.85	10.98	10.98	All_gs454_001410	| IPR001563 | Peptidase S10, serine carboxypeptidase | length: 437	gs454_001410	4
281	5.23	7.39	25.58	23.77	15.5	BXY_0579700.1	transcript_id=BXY_0579700.1 gene_id=BXY_0579700	579700	3
281	0	7.39	25.58	23.77	15.5	All_gs454_002228	| IPR001461 | Peptidase A1 | length: 387	gs454_002228	3
282	5.2	7.08	52.49	32.04	27.62	BmPt2_003127	| IPR005845 | Alpha-D-phosphohexomutase, alpha/beta/alpha domain II | length: 181	3127	3
283	5.15	9.07	28.77	25.26	21.75	BmPt2_005609	| Unknow | length: 285	5609	4
284	5.14	5.23	15.4	11.62	11.62	BXY_1376000.1	transcript_id=BXY_1376000.1 gene_id=BXY_1376000	1.376e+06	3
285	5.14	5.2	20.41	15.09	15.09	BXY_0843600.1	transcript_id=BXY_0843600.1 gene_id=BXY_0843600	843600	4
286	5.11	5.26	35.1	30.46	25.83	BmPt2_003923	| IPR000589 | Ribosomal protein S15 | length: 151	3923	3
286	0	5.26	35.1	30.46	25.83	BXY_1100000.1	transcript_id=BXY_1100000.1 gene_id=BXY_1100000	1.1e+06	3
286	0	5.26	35.1	30.46	25.83	All_gs454_008656	| IPR000589 | Ribosomal protein S15 | length: 151	gs454_008656	3
287	5.07	5.13	12.93	10.63	10.63	BmPt2_000779	| IPR002085 | Alcohol dehydrogenase superfamily, zinc-containing | length: 348	779	3
287	0	5.13	10.66	8.768	8.768	BXY_1767700.1	transcript_id=BXY_1767700.1 gene_id=BXY_1767700	1.7677e+06	3
287	0	5.13	12.93	10.63	10.63	All_gs454_003030	| IPR002085 | Alcohol dehydrogenase superfamily, zinc-containing | length: 348	gs454_003030	3
288	5.03	5.08	13.39	12.97	12.97	BXY_0591800.1	transcript_id=BXY_0591800.1 gene_id=BXY_0591800	591800	3
288	0	5.08	28.83	27.93	27.93	All_gs454_014405	| Unknow | length: 111	gs454_014405	3
289	5.02	5.09	17.36	11.28	10.07	BXY_0381200.1	transcript_id=BXY_0381200.1 gene_id=BXY_0381200	381200	3
289	0	5.03	25.1	25.1	22.39	All_gs454_005444	| IPR001944 | Glycoside hydrolase, family 35 | length: 259	gs454_005444	3
290	4.99	14.32	47.09	45.63	42.72	BmPt2_002591	| IPR004045 | Glutathione S-transferase, N-terminal | length: 206	2591	3
291	4.95	5.04	7.836	6.53	6.53	BXY_0508400.1	transcript_id=BXY_0508400.1 gene_id=BXY_0508400	508400	3
291	0	5.04	15.33	12.77	12.77	All_gs454_005032	| IPR001279 | Beta-lactamase-like | length: 274	gs454_005032	3
292	4.9	5.13	13.72	10.47	10.47	BXY_1682600.1	transcript_id=BXY_1682600.1 gene_id=BXY_1682600	1.6826e+06	4
293	4.9	5.04	19.4	16.12	16.12	BmPt2_000906	| IPR002164 | Nucleosome assembly protein (NAP) | length: 335	906	3
294	4.9	5.01	21.56	15.61	15.61	All_gs454_011882	| IPR009658 | Domain of unknown function DUF1248 | length: 269	gs454_011882	3
295	4.86	16.41	42.49	39.96	33.83	BmPt2_000152	| IPR000587 | Creatinase | length: 473	152	4
296	4.79	4.82	32.45	21.81	21.81	BXY_0294000.1	transcript_id=BXY_0294000.1 gene_id=BXY_0294000	294000	3
296	0	4.82	32.45	21.81	21.81	All_gs454_012812	| IPR008632 | Nematode fatty acid retinoid binding | length: 188	gs454_012812	3
297	4.74	16.46	48.19	47.59	37.35	BmPt2_006472	| IPR008139 | Saposin B | length: 166	6472	3
298	4.74	4.79	15.86	14.07	11.76	BmPt2_000498	| IPR000277 | Cys/Met metabolism, pyridoxal phosphate-dependent enzyme | length: 391	498	3
298	0	4.79	15.78	13.99	11.7	BXY_0273200.1	transcript_id=BXY_0273200.1 gene_id=BXY_0273200	273200	3
298	0	4.79	15.82	14.03	11.73	All_gs454_002132	| IPR000277 | Cys/Met metabolism, pyridoxal phosphate-dependent enzyme | length: 392	gs454_002132	3
299	4.73	4.82	20	20	20	BXY_0393500.1	transcript_id=BXY_0393500.1 gene_id=BXY_0393500	393500	3
300	4.7	7.94	36.22	32.51	24.15	BmPt2_001010	| IPR000573 | Aconitase A/isopropylmalate dehydratase small subunit, swivel | length: 323	1010	2
301	4.69	4.74	18.8	18.8	9.402	BXY_0522000.1	transcript_id=BXY_0522000.1 gene_id=BXY_0522000	522000	2
301	0	4.74	20.18	20.18	10.09	All_gs454_006606	| IPR013781 | Glycoside hydrolase, subgroup, catalytic core | length: 218	gs454_006606	2
302	4.61	9.28	60	49.29	45	BmPt2_004187	| IPR001534 | Transthyretin-like | length: 140	4187	3
303	4.61	4.64	10.1	7.143	5.401	BXY_0297200.1	transcript_id=BXY_0297200.1 gene_id=BXY_0297200	297200	2
304	4.59	4.67	33.33	26.14	26.14	BmPt2_003862	| IPR001938 | Thaumatin, pathogenesis-related | length: 153	3862	3
305	4.53	4.66	48.05	27.27	27.27	BmPt2_003841	| IPR001424 | Superoxide dismutase, copper/zinc binding | length: 154	3841	3
306	4.52	4.62	43.51	28.24	18.32	BmPt2_004444	| IPR000630 | Ribosomal protein S8 | length: 131	4444	2
306	0	4.62	43.85	28.46	18.46	BXY_0007700.1	transcript_id=BXY_0007700.1 gene_id=BXY_0007700	7700.1	2
306	0	4.62	43.85	28.46	18.46	All_gs454_009321	| IPR000630 | Ribosomal protein S8 | length: 130	gs454_009321	2
307	4.51	12.35	32.62	32.62	26.15	BmPt2_000992	| IPR004360 | Glyoxalase/bleomycin resistance protein/dioxygenase | length: 325	992	2
308	4.48	4.55	14.42	14.42	14.42	BXY_0328800.1	transcript_id=BXY_0328800.1 gene_id=BXY_0328800	328800	3
309	4.48	4.51	27.74	23.36	17.52	BmPt2_004283	| IPR002784 | Ribosomal protein L14 | length: 137	4283	2
309	0	4.51	22.09	18.6	13.95	BXY_0154000.1	transcript_id=BXY_0154000.1 gene_id=BXY_0154000	154000	2
309	0	4.51	27.74	23.36	17.52	All_gs454_009121	| IPR002784 | Ribosomal protein L14 | length: 137	gs454_009121	2
310	4.45	4.48	44.12	37.06	24.71	BXY_0910200.1	transcript_id=BXY_0910200.1 gene_id=BXY_0910200	910200	2
311	4.39	4.42	14.99	11.53	6.916	BXY_0837700.1	transcript_id=BXY_0837700.1 gene_id=BXY_0837700	837700	2
312	4.39	4.41	9.108	6.262	4.744	BXY_0059500.1	transcript_id=BXY_0059500.1 gene_id=BXY_0059500	59500.1	2
313	4.38	4.45	9.349	9.349	9.349	BXY_0735600.1	transcript_id=BXY_0735600.1 gene_id=BXY_0735600	735600	4
313	0	4.45	7.763	7.763	7.763	All_gs454_010958	| IPR008465 | Dystroglycan | length: 541	gs454_010958	4
314	4.37	4.39	26.57	26.57	21.68	BmPt2_004135	| IPR006032 | Ribosomal protein S12/S23 | length: 143	4135	2
314	0	4.39	26.57	26.57	21.68	BXY_1049900.1	transcript_id=BXY_1049900.1 gene_id=BXY_1049900	1.0499e+06	2
314	0	4.39	26.57	26.57	21.68	All_gs454_008925	| IPR006032 | Ribosomal protein S12/S23 | length: 143	gs454_008925	2
315	4.36	4.39	8.156	6.738	5.496	BmPt2_000049	| IPR002557 | Chitin binding protein, peritrophin-A | length: 564	49	4
315	0	4.39	8.099	6.69	5.458	BXY_1717600.1	transcript_id=BXY_1717600.1 gene_id=BXY_1717600	1.7176e+06	4
316	4.35	16.87	18.01	18.01	13.37	BmPt2_000005	| IPR000718 | Peptidase M13, neprilysin | length: 733	5	2
317	4.32	4.35	26.13	26.13	16.58	BXY_1649000.1	transcript_id=BXY_1649000.1 gene_id=BXY_1649000	1.649e+06	2
317	0	3.96	25.24	25.24	16.02	All_gs454_006961	| IPR007110 | Immunoglobulin-like | length: 206	gs454_006961	2
318	4.29	4.36	13.78	13.78	12.2	All_gs454_005600	| IPR008758 | Peptidase S28 | length: 254	gs454_005600	2
319	4.28	4.3	10.08	5.954	4.885	BXY_0706100.1	transcript_id=BXY_0706100.1 gene_id=BXY_0706100	706100	2
319	0	4.3	10.71	6.331	5.195	All_gs454_000236	| IPR008209 | Phosphoenolpyruvate carboxykinase, GTP-utilising | length: 616	gs454_000236	2
320	4.26	6.48	25.26	17.54	10.18	BXY_1535700.1	transcript_id=BXY_1535700.1 gene_id=BXY_1535700	1.5357e+06	2
321	4.26	4.28	15.31	12.19	9.063	BXY_0019100.1	transcript_id=BXY_0019100.1 gene_id=BXY_0019100	19100.1	2
321	0	4.28	16.23	12.91	9.603	All_gs454_004247	| IPR003719 | Phenazine biosynthesis PhzC/PhzF protein | length: 302	gs454_004247	2
322	4.24	4.27	4.608	1.82	1.422	BXY_0937400.1	transcript_id=BXY_0937400.1 gene_id=BXY_0937400	937400	2
323	4.24	4.27	22.53	13.83	11.07	All_gs454_005631	| IPR012307 | Xylose isomerase, TIM barrel domain | length: 253	gs454_005631	2
323	0	4.24	20.24	13.89	11.11	BXY_0248300.1	transcript_id=BXY_0248300.1 gene_id=BXY_0248300	248300	2
324	4.23	4.3	17.62	14.51	14.51	BXY_0118900.1	transcript_id=BXY_0118900.1 gene_id=BXY_0118900	118900	2
325	4.22	5.7	14.17	14.17	11.76	BXY_1111000.1	transcript_id=BXY_1111000.1 gene_id=BXY_1111000	1.111e+06	2
326	4.22	4.31	18.36	15.46	12.08	BmPt2_002574	| IPR001380 | Ribosomal protein L13e | length: 207	2574	3
326	0	4.31	18.01	15.17	11.85	BXY_1116300.1	transcript_id=BXY_1116300.1 gene_id=BXY_1116300	1.1163e+06	3
326	0	4.31	18.45	15.53	12.14	All_gs454_006962	| IPR001380 | Ribosomal protein L13e | length: 206	gs454_006962	3
327	4.21	9.9	53.46	53.46	38.99	BXY_1145100.1	transcript_id=BXY_1145100.1 gene_id=BXY_1145100	1.1451e+06	2
328	4.21	4.23	15.59	9.118	6.765	BXY_1379400.1	transcript_id=BXY_1379400.1 gene_id=BXY_1379400	1.3794e+06	2
328	0	4.23	15.59	9.118	6.765	All_gs454_011435	| IPR001461 | Peptidase A1 | length: 340	gs454_011435	2
329	4.18	4.31	19.76	12.5	12.5	BmPt2_005754	| Unknow | length: 248	5754	3
330	4.18	4.26	6.352	4.721	3.948	BXY_0537800.1	transcript_id=BXY_0537800.1 gene_id=BXY_0537800	537800	2
331	4.17	4.19	23.43	23.43	15.48	BmPt2_001987	| IPR004843 | Metallophosphoesterase | length: 239	1987	2
332	4.14	4.16	22.99	18.68	10.34	BXY_0953600.1	transcript_id=BXY_0953600.1 gene_id=BXY_0953600	953600	2
332	0	4.16	23.26	18.9	10.47	All_gs454_003137	| IPR002136 | Ribosomal protein L4/L1e | length: 344	gs454_003137	2
333	4.12	4.21	16.48	11.45	11.45	BXY_0666500.1	transcript_id=BXY_0666500.1 gene_id=BXY_0666500	666500	3
333	0	4.21	17.46	12.13	12.13	All_gs454_003288	| IPR000169 | Peptidase, cysteine peptidase active site | length: 338	gs454_003288	3
334	4.12	4.13	17.8	16.32	14.54	BXY_0842200.1	transcript_id=BXY_0842200.1 gene_id=BXY_0842200	842200	2
334	0	4.13	18.63	17.08	15.22	All_gs454_003707	| IPR000169 | Peptidase, cysteine peptidase active site | length: 322	gs454_003707	2
335	4.11	4.37	19.71	19.71	10.29	BXY_0881900.1	transcript_id=BXY_0881900.1 gene_id=BXY_0881900	881900	2
336	4.1	4.23	23.93	21.17	11.96	BXY_0927300.1	transcript_id=BXY_0927300.1 gene_id=BXY_0927300	927300	2
336	0	4.23	33.33	29.49	16.67	All_gs454_012227	| Unknow | length: 234	gs454_012227	2
337	4.08	4.16	24.34	14.47	9.868	All_gs454_004199	| IPR002921 | Lipase, class 3 | length: 304	gs454_004199	2
337	0	4.16	22.3	14.86	10.14	BXY_0630900.1	transcript_id=BXY_0630900.1 gene_id=BXY_0630900	630900	2
338	4.06	4.14	15.47	12.83	12.83	All_gs454_005299	| IPR001148 | Carbonic anhydrase, alpha-class, catalytic domain | length: 265	gs454_005299	2
339	4.05	4.06	18.72	18.3	18.3	BXY_1678900.1	transcript_id=BXY_1678900.1 gene_id=BXY_1678900	1.6789e+06	3
340	4.04	6.79	12.69	8.144	8.144	BXY_1549500.1	transcript_id=BXY_1549500.1 gene_id=BXY_1549500	1.5495e+06	2
341	4.03	4.03	31.5	25.2	25.2	BmPt2_004525	| IPR002119 | Histone H2A | length: 127	4525	2
341	0	4.03	31.5	25.2	25.2	BXY_1607900.1	transcript_id=BXY_1607900.1 gene_id=BXY_1607900	1.6079e+06	2
341	0	4.03	31.5	25.2	25.2	BXY_1444200.1	transcript_id=BXY_1444200.1 gene_id=BXY_1444200	1.4442e+06	2
341	0	4.03	31.5	25.2	25.2	BXY_1388200.1	transcript_id=BXY_1388200.1 gene_id=BXY_1388200	1.3882e+06	2
341	0	4.03	31.5	25.2	25.2	BXY_0839800.1	transcript_id=BXY_0839800.1 gene_id=BXY_0839800	839800	2
341	0	4.03	31.5	25.2	25.2	BXY_0555000.1	transcript_id=BXY_0555000.1 gene_id=BXY_0555000	555000	2
341	0	4.03	31.5	25.2	25.2	All_gs454_009408	| IPR002119 | Histone H2A | length: 127	gs454_009408	2
342	4.02	4.02	11.29	5.412	5.412	BXY_0801800.1	transcript_id=BXY_0801800.1 gene_id=BXY_0801800	801800	2
343	4	19.9	47.8	45.75	39.88	BmPt2_000845	| IPR016040 | NAD(P)-binding domain | length: 341	845	2
344	4	18.97	37.06	37.06	32.89	BmPt2_000198	| IPR001672 | Phosphoglucose isomerase (PGI) | length: 456	198	2
345	4	13.48	34.62	32.69	22.03	BmPt2_000365	| IPR000192 | Aminotransferase, class V/Cysteine desulfurase | length: 413	365	2
346	4	10.98	41.53	36.61	36.61	BmPt2_006245	| IPR017942 | Lipid-binding serum glycoprotein, N-terminal | length: 183	6245	2
347	4	10	87.61	87.61	87.61	BXY_1118500.1	transcript_id=BXY_1118500.1 gene_id=BXY_1118500	1.1185e+06	2
347	0	10	87.61	87.61	87.61	All_gs454_009773	| IPR001398 | Macrophage migration inhibitory factor | length: 113	gs454_009773	2
348	4	6.46	30.24	30.24	23.41	BXY_0588700.1	transcript_id=BXY_0588700.1 gene_id=BXY_0588700	588700	2
348	0	6.46	30.39	30.39	23.53	All_gs454_012583	| Unknow | length: 204	gs454_012583	2
349	4	6	10.34	10.34	10.34	BXY_1121900.1	transcript_id=BXY_1121900.1 gene_id=BXY_1121900	1.1219e+06	2
350	4	6	25.88	25.88	25.88	All_gs454_008067	| IPR005135 | Endonuclease/exonuclease/phosphatase | length: 170	gs454_008067	2
351	4	5.74	34.9	34.9	34.9	BmPt2_006764	| IPR001461 | Peptidase A1 | length: 149	6764	2
352	4	4	14.47	14.04	10.53	BmPt2_005847	| Unknow | length: 228	5847	2
353	4	4	15.33	9.333	9.333	BmPt2_001236	| IPR000169 | Peptidase, cysteine peptidase active site | length: 300	1236	2
353	0	4	11.73	7.143	7.143	BXY_0413800.1	transcript_id=BXY_0413800.1 gene_id=BXY_0413800	413800	2
353	0	4	25.99	15.82	15.82	All_gs454_007843	| IPR000169 | Peptidase, cysteine peptidase active site | length: 177	gs454_007843	2
354	4	4	31.72	18.62	18.62	BmPt2_004106	| IPR002222 | Ribosomal protein S19/S15 | length: 145	4106	2
354	0	4	31.72	18.62	18.62	BXY_1000600.1	transcript_id=BXY_1000600.1 gene_id=BXY_1000600	1.0006e+06	2
354	0	4	31.72	18.62	18.62	All_gs454_008868	| IPR002222 | Ribosomal protein S19/S15 | length: 145	gs454_008868	2
355	4	4	18.67	16	16	BmPt2_003952	| IPR011992 | EF-Hand type | length: 150	3952	2
355	0	4	18.67	16	16	BXY_1547000.1	transcript_id=BXY_1547000.1 gene_id=BXY_1547000	1.547e+06	2
355	0	4	18.67	16	16	All_gs454_008694	| IPR011992 | EF-Hand type | length: 150	gs454_008694	2
356	4	4	15.29	15.29	15.29	BmPt2_003738	| IPR002930 | Glycine cleavage H-protein | length: 157	3738	2
356	0	4	15.48	15.48	15.48	BXY_0911500.1	transcript_id=BXY_0911500.1 gene_id=BXY_0911500	911500	2
356	0	4	15.29	15.29	15.29	All_gs454_008484	| IPR002930 | Glycine cleavage H-protein | length: 157	gs454_008484	2
357	4	4	13.57	13.57	13.57	BmPt2_002731	| IPR000449 | Ubiquitin-associated/translation elongation factor EF1B, N-terminal | length: 199	2731	2
357	0	4	13.57	13.57	13.57	BXY_0946000.1	transcript_id=BXY_0946000.1 gene_id=BXY_0946000	946000	2
357	0	4	13.57	13.57	13.57	BXY_0575200.1	transcript_id=BXY_0575200.1 gene_id=BXY_0575200	575200	2
357	0	4	13.57	13.57	13.57	All_gs454_007183	| IPR000449 | Ubiquitin-associated/translation elongation factor EF1B, N-terminal | length: 199	gs454_007183	2
358	4	4	11.94	11.94	11.94	BXY_1467100.1	transcript_id=BXY_1467100.1 gene_id=BXY_1467100	1.4671e+06	2
359	4	4	32.69	32.69	32.69	BXY_0981700.1	transcript_id=BXY_0981700.1 gene_id=BXY_0981700	981700	2
359	0	4	53.13	53.13	53.13	All_gs454_015638	| IPR007284 | Ground-like region | length: 64	gs454_015638	2
360	4	4	18.08	18.08	18.08	BXY_0884000.1	transcript_id=BXY_0884000.1 gene_id=BXY_0884000	884000	2
360	0	4	17.88	17.88	17.88	All_gs454_007798	| IPR002048 | Calcium-binding EF-hand | length: 179	gs454_007798	2
360	0	2	8.73	8.73	8.73	BmPt2_004564	| IPR002048 | Calcium-binding EF-hand | length: 126	4564	2
361	4	4	17.76	17.76	17.76	All_gs454_013470	| Unknow | length: 152	gs454_013470	2
361	0	2	8.442	8.442	8.442	BXY_1144700.1	transcript_id=BXY_1144700.1 gene_id=BXY_1144700	1.1447e+06	2
362	4	4	8.468	8.468	8.468	All_gs454_005736	| IPR002198 | Short-chain dehydrogenase/reductase SDR | length: 248	gs454_005736	2
363	3.91	4.03	40	40	35.48	BmPt2_006659	| Unknow | length: 155	6659	4
364	3.89	3.92	10.24	10.24	10.24	BmPt2_001774	| IPR000426 | Proteasome, alpha-subunit, conserved site | length: 254	1774	2
364	0	3.92	10.24	10.24	10.24	BXY_0947100.1	transcript_id=BXY_0947100.1 gene_id=BXY_0947100	947100	2
364	0	3.92	10.24	10.24	10.24	All_gs454_005592	| IPR000426 | Proteasome, alpha-subunit, conserved site | length: 254	gs454_005592	2
365	3.84	3.94	7.317	7.317	7.317	All_gs454_002563	| IPR000933 | Glycoside hydrolase, family 29 | length: 369	gs454_002563	3
366	3.83	4.15	25.19	18.7	11.45	All_gs454_005370	| IPR000757 | Glycoside hydrolase, family 16 | length: 262	gs454_005370	2
366	0	4.15	21.83	19.44	11.9	BXY_0535300.1	transcript_id=BXY_0535300.1 gene_id=BXY_0535300	535300	2
367	3.82	3.92	12.12	9.394	6.364	BmPt2_000954	| IPR004854 | Ubiquitin fusion degradation protein UFD1 | length: 330	954	2
367	0	3.92	11.83	9.172	6.213	BXY_0031000.1	transcript_id=BXY_0031000.1 gene_id=BXY_0031000	31000.1	2
367	0	3.92	11.83	9.172	6.213	All_gs454_003300	| IPR004854 | Ubiquitin fusion degradation protein UFD1 | length: 338	gs454_003300	2
368	3.81	3.91	11.79	7.972	5.373	BXY_0649500.1	transcript_id=BXY_0649500.1 gene_id=BXY_0649500	649500	2
369	3.81	3.9	9.019	9.019	7.162	BXY_1453600.1	transcript_id=BXY_1453600.1 gene_id=BXY_1453600	1.4536e+06	2
369	0	3.9	7.675	7.675	6.095	BXY_0074400.1	transcript_id=BXY_0074400.1 gene_id=BXY_0074400	74400.1	2
369	0	3.9	9.913	9.913	7.872	All_gs454_011415	| Unknow | length: 343	gs454_011415	2
370	3.8	3.86	8.711	4.537	4.537	BXY_1736600.1	transcript_id=BXY_1736600.1 gene_id=BXY_1736600	1.7366e+06	2
370	0	3.86	8.727	4.545	4.545	All_gs454_000450	| IPR002194 | Chaperonin TCP-1, conserved site | length: 550	gs454_000450	2
371	3.76	14.2	56.8	52.07	45.56	BmPt2_003434	| IPR001519 | Ferritin, N-terminal | length: 169	3434	2
372	3.7	3.8	17.62	17.62	17.62	BXY_1514200.1	transcript_id=BXY_1514200.1 gene_id=BXY_1514200	1.5142e+06	3
372	0	3.8	17.62	17.62	17.62	All_gs454_006841	| IPR008979 | Galactose-binding like | length: 210	gs454_006841	3
373	3.7	3.75	10.67	8	8	BXY_0937900.1	transcript_id=BXY_0937900.1 gene_id=BXY_0937900	937900	2
373	0	3.75	10.67	8	8	All_gs454_006369	| IPR000334 | Glycoside hydrolase, family 45 | length: 225	gs454_006369	2
374	3.7	3.74	2.413	1.735	1.735	BXY_0958900.1	transcript_id=BXY_0958900.1 gene_id=BXY_0958900	958900	2
375	3.69	3.79	33.87	24.19	24.19	BmPt2_003038	| IPR001063 | Ribosomal protein L22/L17 | length: 186	3038	2
375	0	3.79	33.87	24.19	24.19	BXY_0953800.1	transcript_id=BXY_0953800.1 gene_id=BXY_0953800	953800	2
375	0	3.79	33.87	24.19	24.19	All_gs454_007584	| IPR001063 | Ribosomal protein L22/L17 | length: 186	gs454_007584	2
376	3.68	3.8	13.28	10.99	5.191	BXY_1758800.1	transcript_id=BXY_1758800.1 gene_id=BXY_1758800	1.7588e+06	2
376	0.02	2.38	20.29	14.78	6.377	All_gs454_003116	| IPR002007 | Haem peroxidase, animal | length: 345	gs454_003116	2
377	3.66	3.78	8.469	4.292	3.248	BXY_0034100.1	transcript_id=BXY_0034100.1 gene_id=BXY_0034100	34100.1	3
378	3.62	3.71	15.18	12.45	7.393	BmPt2_001736	| IPR002171 | Ribosomal protein L2 | length: 257	1736	2
378	0	3.71	15	12.31	7.308	BXY_0730000.1	transcript_id=BXY_0730000.1 gene_id=BXY_0730000	730000	2
378	0	3.71	15.23	12.5	7.422	All_gs454_005536	| IPR002171 | Ribosomal protein L2 | length: 256	gs454_005536	2
379	3.62	3.68	16.79	16.79	16.79	BmPt2_004277	| IPR001534 | Transthyretin-like | length: 137	4277	2
379	0	3.68	16.79	16.79	16.79	BXY_1560900.1	transcript_id=BXY_1560900.1 gene_id=BXY_1560900	1.5609e+06	2
379	0	3.68	16.79	16.79	16.79	All_gs454_009113	| IPR001534 | Transthyretin-like | length: 137	gs454_009113	2
380	3.59	10.69	13.92	13.92	13.1	BXY_1014800.1	transcript_id=BXY_1014800.1 gene_id=BXY_1014800	1.0148e+06	2
381	3.59	3.75	19.21	19.21	19.21	BmPt2_003216	| IPR000169 | Peptidase, cysteine peptidase active site | length: 177	3216	3
382	3.58	3.72	26.63	23.22	7.74	BXY_1125700.1	transcript_id=BXY_1125700.1 gene_id=BXY_1125700	1.1257e+06	2
383	3.57	3.69	9.572	9.572	7.557	BmPt2_000459	| IPR000597 | Ribosomal protein L3 | length: 397	459	1
383	0	3.69	9.572	9.572	7.557	BXY_0130500.1	transcript_id=BXY_0130500.1 gene_id=BXY_0130500	130500	1
383	0	3.69	9.572	9.572	7.557	All_gs454_002041	| IPR000597 | Ribosomal protein L3 | length: 397	gs454_002041	1
384	3.51	3.62	6.289	6.289	2.987	BXY_0790600.1	transcript_id=BXY_0790600.1 gene_id=BXY_0790600	790600	2
385	3.47	3.6	18.52	18.52	18.52	BXY_0723800.1	transcript_id=BXY_0723800.1 gene_id=BXY_0723800	723800	2
385	0	3.6	18.69	18.69	18.69	All_gs454_009919	| IPR000535 | Major sperm protein | length: 107	gs454_009919	2
386	3.46	3.56	24.23	24.23	16.49	BXY_1606600.1	transcript_id=BXY_1606600.1 gene_id=BXY_1606600	1.6066e+06	2
386	0	3.56	24.87	24.87	16.93	All_gs454_007474	| IPR000406 | RHO protein GDP dissociation inhibitor | length: 189	gs454_007474	2
387	3.46	3.54	13.99	11.6	8.874	All_gs454_004522	| IPR002495 | Glycosyl transferase, family 8 | length: 293	gs454_004522	2
387	0	3.54	11.6	11.6	8.874	BmPt2_001324	| IPR002495 | Glycosyl transferase, family 8 | length: 293	1324	2
387	0	3.54	10.53	10.53	8.05	BmPt2_001009	| IPR002495 | Glycosyl transferase, family 8 | length: 323	1009	2
388	3.36	3.54	23.08	22.31	16.15	BmPt2_004471	| IPR000530 | Ribosomal protein S12e | length: 130	4471	2
388	0	3.54	23.08	22.31	16.15	BXY_1760100.1	transcript_id=BXY_1760100.1 gene_id=BXY_1760100	1.7601e+06	2
388	0	3.54	23.08	22.31	16.15	All_gs454_009329	| IPR000530 | Ribosomal protein S12e | length: 130	gs454_009329	2
389	3.32	9.55	48.85	37.31	29.23	BmPt2_001701	| IPR000757 | Glycoside hydrolase, family 16 | length: 260	1701	3
390	3.32	3.37	13.82	10.16	10.16	BmPt2_001890	| IPR000426 | Proteasome, alpha-subunit, conserved site | length: 246	1890	2
390	0	3.37	13.82	10.16	10.16	BXY_1438300.1	transcript_id=BXY_1438300.1 gene_id=BXY_1438300	1.4383e+06	2
390	0	3.37	13.82	10.16	10.16	All_gs454_005813	| IPR000426 | Proteasome, alpha-subunit, conserved site | length: 246	gs454_005813	2
391	3.29	11.1	43.69	43.69	31.55	BmPt2_002602	| IPR004045 | Glutathione S-transferase, N-terminal | length: 206	2602	1
392	3.25	3.34	20.31	11.72	8.203	BmPt2_001753	| IPR006628 | PUR-alpha/beta/gamma, DNA/RNA-binding | length: 256	1753	2
392	0	3.34	21.76	12.55	8.787	BXY_0022600.1	transcript_id=BXY_0022600.1 gene_id=BXY_0022600	22600.1	2
392	0	3.34	18.06	10.42	7.292	All_gs454_004667	| IPR006628 | PUR-alpha/beta/gamma, DNA/RNA-binding | length: 288	gs454_004667	2
393	3.24	3.35	18.63	13.04	13.04	BXY_1692800.1	transcript_id=BXY_1692800.1 gene_id=BXY_1692800	1.6928e+06	2
393	0	3.35	19.23	13.46	13.46	All_gs454_008502	| IPR020328 | Uncharacterised protein family T05H10.3 | length: 156	gs454_008502	2
394	3.23	3.3	8.605	8.605	5.935	BXY_1111700.1	transcript_id=BXY_1111700.1 gene_id=BXY_1111700	1.1117e+06	2
394	0	3.3	8.761	8.761	6.042	All_gs454_011479	| Unknow | length: 331	gs454_011479	2
395	3.21	3.28	5.85	5.85	5.85	BXY_0402500.1	transcript_id=BXY_0402500.1 gene_id=BXY_0402500	402500	2
395	0	3.28	7.554	7.554	7.554	All_gs454_011811	| IPR001461 | Peptidase A1 | length: 278	gs454_011811	2
396	3.21	3.27	17.97	17.97	17.97	BmPt2_004505	| IPR001210 | Ribosomal protein S17e | length: 128	4505	2
396	0	3.27	17.97	17.97	17.97	BXY_0575300.1	transcript_id=BXY_0575300.1 gene_id=BXY_0575300	575300	2
396	0	3.27	17.97	17.97	17.97	All_gs454_009381	| IPR001210 | Ribosomal protein S17e | length: 128	gs454_009381	2
397	3.21	3.27	7.586	7.586	7.586	BmPt2_001365	| IPR011991 | Winged helix repressor DNA-binding | length: 290	1365	2
397	0	3.27	7.801	7.801	7.801	BXY_1713700.1	transcript_id=BXY_1713700.1 gene_id=BXY_1713700	1.7137e+06	2
397	0	3.27	8.209	8.209	8.209	All_gs454_005210	| IPR011991 | Winged helix repressor DNA-binding | length: 268	gs454_005210	2
398	3.2	3.27	14.08	14.08	9.859	BXY_0458700.1	transcript_id=BXY_0458700.1 gene_id=BXY_0458700	458700	2
399	3.2	3.26	11.68	11.68	11.68	BXY_0661400.1	transcript_id=BXY_0661400.1 gene_id=BXY_0661400	661400	2
399	0	3.26	11.68	11.68	11.68	All_gs454_012682	| Unknow | length: 197	gs454_012682	2
400	3.18	10.14	34.23	27.03	27.03	BmPt2_002263	| IPR017853 | Glycoside hydrolase, catalytic core | length: 222	2263	2
401	3.16	3.23	20.59	20.59	14.71	BmPt2_004313	| IPR001141 | Ribosomal protein L27e | length: 136	4313	2
401	0	3.23	20.59	20.59	14.71	BXY_0576500.1	transcript_id=BXY_0576500.1 gene_id=BXY_0576500	576500	2
401	0	3.23	20.59	20.59	14.71	All_gs454_009167	| IPR001141 | Ribosomal protein L27e | length: 136	gs454_009167	2
402	3.16	3.22	15.75	15.75	15.75	BXY_0537900.1	transcript_id=BXY_0537900.1 gene_id=BXY_0537900	537900	2
402	0	3.22	15.75	15.75	15.75	All_gs454_014035	| Unknow | length: 127	gs454_014035	2
403	3.15	3.23	13.86	10.24	7.831	BmPt2_000936	| IPR000169 | Peptidase, cysteine peptidase active site | length: 332	936	2
404	3.13	3.33	9.934	6.092	1.781	BXY_0385900.1	transcript_id=BXY_0385900.1 gene_id=BXY_0385900	385900	2
404	0	3.33	10.06	6.167	1.803	All_gs454_000022	| IPR000011 | Ubiquitin/SUMO-activating enzyme E1 | length: 1054	gs454_000022	2
405	3.11	3.26	10.76	8.009	6.407	BXY_0293700.1	transcript_id=BXY_0293700.1 gene_id=BXY_0293700	293700	2
406	3.11	3.17	10.49	8.929	8.929	BXY_0719900.1	transcript_id=BXY_0719900.1 gene_id=BXY_0719900	719900	3
406	0	3.17	10.49	8.929	8.929	All_gs454_001265	| IPR000217 | Tubulin | length: 448	gs454_001265	3
407	3.1	3.18	23.46	23.46	19.75	BXY_0878600.1	transcript_id=BXY_0878600.1 gene_id=BXY_0878600	878600	2
407	0	3.18	23.46	23.46	19.75	All_gs454_008275	| IPR001147 | Ribosomal protein L21e | length: 162	gs454_008275	2
408	3.1	3.15	20.92	13.73	13.73	BmPt2_003872	| IPR005633 | Ribosomal protein L23/L25, N-terminal | length: 153	3872	2
408	0	3.15	19.75	12.96	12.96	BXY_0321100.1	transcript_id=BXY_0321100.1 gene_id=BXY_0321100	321100	2
408	0	3.15	20.92	13.73	13.73	All_gs454_008581	| IPR005633 | Ribosomal protein L23/L25, N-terminal | length: 153	gs454_008581	2
409	3.09	3.18	12.8	12.8	8.531	BmPt2_000323	| IPR006089 | Acyl-CoA dehydrogenase, conserved site | length: 422	323	2
409	0	3.18	12.8	12.8	8.531	BXY_0801500.1	transcript_id=BXY_0801500.1 gene_id=BXY_0801500	801500	2
409	0	3.18	12.8	12.8	8.531	All_gs454_001649	| IPR006089 | Acyl-CoA dehydrogenase, conserved site | length: 422	gs454_001649	2
410	3.08	3.2	7.735	7.735	7.735	BXY_1564300.1	transcript_id=BXY_1564300.1 gene_id=BXY_1564300	1.5643e+06	2
410	0	3.2	7.65	7.65	7.65	All_gs454_011305	| IPR001461 | Peptidase A1 | length: 366	gs454_011305	2
411	3.07	3.26	11.3	9.275	7.536	BmPt2_000804	| IPR000169 | Peptidase, cysteine peptidase active site | length: 345	804	2
412	3.04	3.1	13.33	13.33	13.33	BXY_0540200.1	transcript_id=BXY_0540200.1 gene_id=BXY_0540200	540200	2
412	0	3.1	31.46	31.46	31.46	All_gs454_014946	| IPR008139 | Saposin B | length: 89	gs454_014946	2
413	3.02	3.08	10.54	6.39	6.39	BXY_1669200.1	transcript_id=BXY_1669200.1 gene_id=BXY_1669200	1.6692e+06	2
413	0	3.08	10.93	6.623	6.623	All_gs454_004274	| IPR006108 | 3-hydroxyacyl-CoA dehydrogenase, C-terminal | length: 302	gs454_004274	2
414	3	3.19	26.34	18.32	6.87	All_gs454_005362	| IPR001283 | Allergen V5/Tpx-1 related | length: 262	gs454_005362	2
414	0	3.18	21.61	17.58	6.593	BXY_0199500.1	transcript_id=BXY_0199500.1 gene_id=BXY_0199500	199500	2
414	0	3.18	21.61	17.58	6.593	BXY_0199400.1	transcript_id=BXY_0199400.1 gene_id=BXY_0199400	199400	2
414	0	3.16	19.55	13.41	10.06	BXY_1506800.1	transcript_id=BXY_1506800.1 gene_id=BXY_1506800	1.5068e+06	2
415	2.99	3.05	14.29	14.29	14.29	BXY_0858300.1	transcript_id=BXY_0858300.1 gene_id=BXY_0858300	858300	2
415	0	3.05	13.73	13.73	13.73	All_gs454_012023	| Unknow | length: 255	gs454_012023	2
416	2.95	3.01	22.58	22.58	22.58	BXY_1359600.1	transcript_id=BXY_1359600.1 gene_id=BXY_1359600	1.3596e+06	2
416	0	3.01	17.5	17.5	17.5	All_gs454_013315	| noIPR | length: 160	gs454_013315	2
417	2.88	3.09	9.969	7.975	2.607	BXY_0657400.1	transcript_id=BXY_0657400.1 gene_id=BXY_0657400	657400	2
418	2.88	2.96	11.19	11.19	7.692	BmPt2_001407	| IPR001753 | Crotonase, core | length: 286	1407	1
418	0	2.96	10.56	10.56	7.261	BXY_0859500.1	transcript_id=BXY_0859500.1 gene_id=BXY_0859500	859500	1
418	0	2.96	11.19	11.19	7.692	All_gs454_004731	| IPR001753 | Crotonase, core | length: 286	gs454_004731	1
419	2.87	2.93	12.86	9.286	9.286	BXY_1691800.1	transcript_id=BXY_1691800.1 gene_id=BXY_1691800	1.6918e+06	2
420	2.86	7.1	19.08	17.24	17.24	BXY_1121700.1	transcript_id=BXY_1121700.1 gene_id=BXY_1121700	1.1217e+06	2
421	2.84	2.89	5.856	4.054	4.054	BmPt2_005317	| Unknow | length: 444	5317	2
422	2.81	2.94	12.04	7.716	7.716	BXY_0700200.1	transcript_id=BXY_0700200.1 gene_id=BXY_0700200	700200	2
422	0	2.94	12.04	7.716	7.716	All_gs454_003657	| IPR001680 | WD40 repeat | length: 324	gs454_003657	2
423	2.79	3.02	3.317	1.256	0.1843	BXY_0743200.1	transcript_id=BXY_0743200.1 gene_id=BXY_0743200	743200	1
424	2.77	2.91	11.46	11.46	11.46	BXY_0967200.1	transcript_id=BXY_0967200.1 gene_id=BXY_0967200	967200	3
424	0	2.91	11.83	11.83	11.83	All_gs454_003303	| IPR002085 | Alcohol dehydrogenase superfamily, zinc-containing | length: 338	gs454_003303	3
425	2.74	2.78	26.61	26.61	18.55	BXY_1478700.1	transcript_id=BXY_1478700.1 gene_id=BXY_1478700	1.4787e+06	2
426	2.71	2.81	36.04	36.04	27.93	BmPt2_007383	| Unknow | length: 111	7383	1
427	2.71	2.77	13.55	9.651	5.544	BXY_0073000.1	transcript_id=BXY_0073000.1 gene_id=BXY_0073000	73000.1	2
427	0	2.77	13.55	9.651	5.544	All_gs454_011014	| Unknow | length: 487	gs454_011014	2
428	2.71	2.76	5.802	4.323	2.275	BXY_1623600.1	transcript_id=BXY_1623600.1 gene_id=BXY_1623600	1.6236e+06	1
428	0	2.76	11.02	5.932	4.237	BmPt2_000156	| IPR001261 | ArgE/DapE/ACY1/CPG2/YscS, conserved site | length: 472	156	1
428	0	2.76	7.872	5.957	4.255	All_gs454_001023	| IPR001261 | ArgE/DapE/ACY1/CPG2/YscS, conserved site | length: 470	gs454_001023	1
429	2.69	2.8	6.443	6.443	6.443	BXY_1546700.1	transcript_id=BXY_1546700.1 gene_id=BXY_1546700	1.5467e+06	2
430	2.68	2.74	39.2	33.6	17.6	BXY_0610500.1	transcript_id=BXY_0610500.1 gene_id=BXY_0610500	610500	2
430	0	2.74	39.2	33.6	17.6	All_gs454_014075	| IPR002075 | Nuclear transport factor 2 | length: 125	gs454_014075	2
431	2.68	2.72	4.401	4.401	4.401	BmPt2_000398	| IPR000717 | Proteasome component region PCI | length: 409	398	1
431	0	2.72	4.401	4.401	4.401	BXY_0427400.1	transcript_id=BXY_0427400.1 gene_id=BXY_0427400	427400	1
431	0	2.72	4.401	4.401	4.401	All_gs454_001841	| IPR000717 | Proteasome component region PCI | length: 409	gs454_001841	1
432	2.67	2.71	5.505	5.505	5.505	BmPt2_000981	| IPR001440 | Tetratricopeptide TPR-1 | length: 327	981	1
432	0	2.71	5.143	5.143	5.143	BXY_0963800.1	transcript_id=BXY_0963800.1 gene_id=BXY_0963800	963800	1
432	0	2.71	5.538	5.538	5.538	All_gs454_003634	| IPR001440 | Tetratricopeptide TPR-1 | length: 325	gs454_003634	1
433	2.66	2.7	21.66	21.02	14.65	BmPt2_003743	| IPR000266 | Ribosomal protein S17 | length: 157	3743	1
433	0	2.7	21.66	21.02	14.65	BXY_0757300.1	transcript_id=BXY_0757300.1 gene_id=BXY_0757300	757300	1
433	0	2.7	21.66	21.02	14.65	All_gs454_008462	| IPR000266 | Ribosomal protein S17 | length: 157	gs454_008462	1
434	2.65	2.71	29.86	25	19.44	BXY_0583800.1	transcript_id=BXY_0583800.1 gene_id=BXY_0583800	583800	2
434	0	2.71	28.29	23.68	18.42	All_gs454_013485	| IPR008139 | Saposin B | length: 152	gs454_013485	2
435	2.65	2.7	19.12	15.2	7.353	BmPt2_002645	| IPR000439 | Ribosomal protein L15e | length: 204	2645	1
435	0	2.7	19.12	15.2	7.353	BXY_0782300.1	transcript_id=BXY_0782300.1 gene_id=BXY_0782300	782300	1
435	0	2.7	19.12	15.2	7.353	All_gs454_007024	| IPR000439 | Ribosomal protein L15e | length: 204	gs454_007024	1
436	2.64	2.67	6.083	4.451	4.451	BXY_1220200.1	transcript_id=BXY_1220200.1 gene_id=BXY_1220200	1.2202e+06	1
437	2.62	6.78	33	31.03	18.72	BXY_0907100.1	transcript_id=BXY_0907100.1 gene_id=BXY_0907100	907100	2
437	0	6.78	33	31.03	18.72	All_gs454_012604	| Unknow | length: 203	gs454_012604	2
438	2.61	4.71	20.41	19.73	19.73	BmPt2_004053	| IPR001223 | Glycoside hydrolase, family 18, catalytic domain | length: 147	4053	1
439	2.56	2.59	3.613	2.763	1.063	BXY_1659300.1	transcript_id=BXY_1659300.1 gene_id=BXY_1659300	1.6593e+06	1
440	2.55	2.7	11.48	11.48	8.157	BmPt2_000940	| IPR001585 | Transaldolase | length: 331	940	2
441	2.55	2.59	48	48	42	BXY_1577000.1	transcript_id=BXY_1577000.1 gene_id=BXY_1577000	1.577e+06	3
441	0	2.59	44.72	44.72	39.13	All_gs454_013297	| IPR009009 | Barwin-related endoglucanase | length: 161	gs454_013297	3
442	2.55	2.58	7.101	5.03	5.03	BmPt2_000870	| Unknow | length: 338	870	1
442	0	2.58	7.08	5.015	5.015	BXY_0779100.1	transcript_id=BXY_0779100.1 gene_id=BXY_0779100	779100	1
443	2.54	2.62	6.918	6.918	6.918	BXY_0279800.1	transcript_id=BXY_0279800.1 gene_id=BXY_0279800	279800	2
443	0	2.62	7.914	7.914	7.914	All_gs454_004926	| IPR001045 | Spermine synthase | length: 278	gs454_004926	2
443	0	2.58	10.45	7.666	7.666	BmPt2_001388	| IPR001045 | Spermine synthase | length: 287	1388	2
444	2.53	2.57	15.15	12.88	10.23	BmPt2_001659	| IPR000358 | Ribonucleotide reductase | length: 264	1659	2
444	0	2.57	11.98	10.18	8.084	BXY_0231400.1	transcript_id=BXY_0231400.1 gene_id=BXY_0231400	231400	2
444	0	2.57	11.14	9.471	7.521	All_gs454_002788	| IPR000358 | Ribonucleotide reductase | length: 359	gs454_002788	2
445	2.52	8.43	50.56	50.56	37.78	BmPt2_003154	| IPR008632 | Nematode fatty acid retinoid binding | length: 180	3154	3
446	2.52	2.56	5.838	4.442	3.173	BXY_0103100.1	transcript_id=BXY_0103100.1 gene_id=BXY_0103100	103100	1
447	2.52	2.55	6.266	6.266	4.511	BXY_0203300.1	transcript_id=BXY_0203300.1 gene_id=BXY_0203300	203300	1
447	0	2.55	6.313	6.313	4.545	All_gs454_002047	| IPR001580 | Calreticulin/calnexin | length: 396	gs454_002047	1
448	2.51	3.69	14.73	12.05	5.134	BXY_1120100.1	transcript_id=BXY_1120100.1 gene_id=BXY_1120100	1.1201e+06	1
449	2.5	2.6	25.86	25.86	25.86	BXY_0904400.1	transcript_id=BXY_0904400.1 gene_id=BXY_0904400	904400	2
449	0	2.6	25.86	25.86	25.86	All_gs454_009704	| IPR019955 | Ubiquitin supergroup | length: 116	gs454_009704	2
450	2.48	2.55	3.729	3.729	3.729	BXY_1636300.1	transcript_id=BXY_1636300.1 gene_id=BXY_1636300	1.6363e+06	1
451	2.46	7.14	41.47	34.56	20.74	BmPt2_005919	| Unknow | length: 217	5919	2
452	2.46	6.68	13.53	13.53	7.339	BXY_0395300.1	transcript_id=BXY_0395300.1 gene_id=BXY_0395300	395300	1
452	0	6.68	13.53	13.53	7.339	All_gs454_001426	| IPR001179 | Peptidyl-prolyl cis-trans isomerase, FKBP-type | length: 436	gs454_001426	1
453	2.46	2.57	14.74	11.95	8.367	BXY_0856800.1	transcript_id=BXY_0856800.1 gene_id=BXY_0856800	856800	2
453	0	2.57	14.74	11.95	8.367	All_gs454_012057	| Unknow | length: 251	gs454_012057	2
454	2.45	2.48	18.66	6.338	3.169	BmPt2_001437	| IPR000533 | Tropomyosin | length: 284	1437	1
454	0	2.48	13.41	7.317	3.659	BmPt2_001893	| IPR000533 | Tropomyosin | length: 246	1893	1
454	0	2.48	11.5	6.272	3.136	BXY_0946600.1	transcript_id=BXY_0946600.1 gene_id=BXY_0946600	946600	1
454	0	2.48	17.65	9.626	4.813	All_gs454_007552	| IPR000533 | Tropomyosin | length: 187	gs454_007552	1
455	2.44	40.33	72.35	68.66	66.36	BXY_1599500.1	transcript_id=BXY_1599500.1 gene_id=BXY_1599500	1.5995e+06	1
455	0	40.33	72.35	68.66	66.36	All_gs454_001467	| IPR000941 | Enolase | length: 434	gs454_001467	1
456	2.44	4.83	11.05	7.044	5.11	BXY_0821000.1	transcript_id=BXY_0821000.1 gene_id=BXY_0821000	821000	1
457	2.42	2.45	8.706	5.224	5.224	BmPt2_000438	| IPR000629 | RNA helicase, ATP-dependent, DEAD-box, conserved site | length: 402	438	2
457	0	2.45	8.706	5.224	5.224	BXY_0131400.1	transcript_id=BXY_0131400.1 gene_id=BXY_0131400	131400	2
457	0	2.45	8.706	5.224	5.224	All_gs454_001965	| IPR000629 | RNA helicase, ATP-dependent, DEAD-box, conserved site | length: 402	gs454_001965	2
458	2.4	2.49	3.786	2.611	2.611	BXY_0359000.1	transcript_id=BXY_0359000.1 gene_id=BXY_0359000	359000	2
459	2.4	2.43	18.49	18.49	10.92	BmPt2_004680	| IPR001848 | Ribosomal protein S10 | length: 119	4680	1
459	0	2.43	18.49	18.49	10.92	BXY_0947200.1	transcript_id=BXY_0947200.1 gene_id=BXY_0947200	947200	1
459	0	2.43	18.64	18.64	11.02	All_gs454_009654	| IPR001848 | Ribosomal protein S10 | length: 118	gs454_009654	1
460	2.39	17.62	53.85	53.85	45.13	BmPt2_002820	| IPR000866 | Alkyl hydroperoxide reductase/ Thiol specific antioxidant/ Mal allergen | length: 195	2820	2
461	2.38	2.49	9.155	9.155	7.042	BXY_1236300.1	transcript_id=BXY_1236300.1 gene_id=BXY_1236300	1.2363e+06	1
462	2.37	2.4	8.116	6.377	3.768	BmPt2_000808	| IPR008162 | Inorganic pyrophosphatase | length: 345	808	1
463	2.35	2.44	7.385	5.231	5.231	BXY_1743800.1	transcript_id=BXY_1743800.1 gene_id=BXY_1743800	1.7438e+06	2
463	0	2.44	7.43	5.263	5.263	All_gs454_003678	| IPR000449 | Ubiquitin-associated/translation elongation factor EF1B, N-terminal | length: 323	gs454_003678	2
464	2.35	2.39	8.761	6.647	4.834	BXY_0882600.1	transcript_id=BXY_0882600.1 gene_id=BXY_0882600	882600	2
464	0	2.37	8.869	6.728	4.893	All_gs454_003571	| IPR000270 | Octicosapeptide/Phox/Bem1p | length: 327	gs454_003571	2
465	2.35	2.37	23.58	17.07	10.57	All_gs454_014119	| noIPR | length: 123	gs454_014119	1
466	2.33	14.73	38.62	35.45	22.48	BmPt2_005451	| IPR001124 | Lipid-binding serum glycoprotein, C-terminal | length: 347	5451	1
467	2.33	2.35	5.276	5.276	5.276	BXY_0256100.1	transcript_id=BXY_0256100.1 gene_id=BXY_0256100	256100	2
467	0	2.35	10	10	10	All_gs454_006503	| IPR006577 | UAS | length: 220	gs454_006503	2
468	2.32	2.35	20.67	16.67	10	BmPt2_003951	| IPR005326 | Plectin/S10, N-terminal | length: 150	3951	1
468	0	2.35	20.67	16.67	10	BXY_1053000.1	transcript_id=BXY_1053000.1 gene_id=BXY_1053000	1.053e+06	1
468	0	2.35	20.81	16.78	10.07	All_gs454_008703	| IPR005326 | Plectin/S10, N-terminal | length: 149	gs454_008703	1
469	2.31	2.33	12.34	10.21	7.66	BmPt2_002058	| IPR000169 | Peptidase, cysteine peptidase active site | length: 235	2058	1
469	0	2.33	8.123	6.723	5.042	BXY_0998300.1	transcript_id=BXY_0998300.1 gene_id=BXY_0998300	998300	1
469	0	2.33	8.631	7.143	5.357	All_gs454_003346	| IPR000169 | Peptidase, cysteine peptidase active site | length: 336	gs454_003346	1
470	2.28	6.86	33.51	30.27	20	BmPt2_003053	| IPR002470 | Peptidase S9A, prolyl oligopeptidase | length: 185	3053	1
471	2.27	2.33	9.898	9.898	9.898	BXY_0043100.1	transcript_id=BXY_0043100.1 gene_id=BXY_0043100	43100.1	1
471	0	2.33	9.898	9.898	9.898	All_gs454_011687	| Unknow | length: 293	gs454_011687	1
472	2.26	24.96	45.98	43.71	33.57	BXY_1725900.1	transcript_id=BXY_1725900.1 gene_id=BXY_1725900	1.7259e+06	1
473	2.24	2.35	9.361	9.361	2.283	BXY_0363500.1	transcript_id=BXY_0363500.1 gene_id=BXY_0363500	363500	1
473	0	2.35	9.469	9.469	2.309	All_gs454_011096	| Unknow | length: 433	gs454_011096	1
474	2.23	4.96	37.44	37.44	30.26	BmPt2_002811	| IPR001283 | Allergen V5/Tpx-1 related | length: 195	2811	1
475	2.21	2.23	26.02	17.89	11.38	BmPt2_004603	| IPR000054 | Ribosomal protein L31e | length: 123	4603	1
475	0	2.23	26.02	17.89	11.38	BXY_1161300.1	transcript_id=BXY_1161300.1 gene_id=BXY_1161300	1.1613e+06	1
475	0	2.23	26.23	18.03	11.48	All_gs454_009543	| IPR000054 | Ribosomal protein L31e | length: 122	gs454_009543	1
476	2.18	2.2	6.923	4.615	2.5	BXY_0593400.1	transcript_id=BXY_0593400.1 gene_id=BXY_0593400	593400	1
476	0	2.2	6.767	4.511	2.444	All_gs454_000543	| IPR008758 | Peptidase S28 | length: 532	gs454_000543	1
477	2.17	17.48	52.65	52.65	46.9	BmPt2_002185	| IPR012335 | Thioredoxin fold | length: 226	2185	1
478	2.17	12.86	46.67	46.67	46.67	All_gs454_012336	| Unknow | length: 225	gs454_012336	2
479	2.17	6.78	38.98	35.03	23.16	BmPt2_006315	| Unknow | length: 177	6315	1
480	2.17	2.31	11.01	9.031	4.626	BXY_0459500.1	transcript_id=BXY_0459500.1 gene_id=BXY_0459500	459500	1
481	2.17	2.19	17.02	7.447	4.61	BXY_0708200.1	transcript_id=BXY_0708200.1 gene_id=BXY_0708200	708200	1
481	0	2.19	17.02	7.447	4.61	All_gs454_004823	| IPR001925 | Porin, eukaryotic type | length: 282	gs454_004823	1
482	2.16	2.25	16.67	16.67	16.67	BmPt2_004769	| IPR004977 | Ribosomal protein S25 | length: 114	4769	2
482	0	2.25	16.67	16.67	16.67	BXY_0425300.1	transcript_id=BXY_0425300.1 gene_id=BXY_0425300	425300	2
482	0	2.25	16.67	16.67	16.67	All_gs454_009742	| IPR004977 | Ribosomal protein S25 | length: 114	gs454_009742	2
483	2.16	2.17	15.8	15.23	10.34	All_gs454_003039	| IPR000169 | Peptidase, cysteine peptidase active site | length: 348	gs454_003039	2
484	2.14	4.19	33.61	26.23	18.85	BmPt2_004635	| IPR000010 | Proteinase inhibitor I25, cystatin | length: 122	4635	1
485	2.14	2.27	14.58	12.8	10.42	BmPt2_005475	| IPR001461 | Peptidase A1 | length: 336	5475	3
486	2.13	18.39	43.71	38.81	30.06	BXY_1168000.1	transcript_id=BXY_1168000.1 gene_id=BXY_1168000	1.168e+06	1
486	0	18.39	43.99	39.06	30.26	All_gs454_001049	| IPR001327 | Pyridine nucleotide-disulphide oxidoreductase, NAD-binding region | length: 466	gs454_001049	1
487	2.12	2.13	5.988	4.192	2.395	BXY_0731100.1	transcript_id=BXY_0731100.1 gene_id=BXY_0731100	731100	1
488	2.12	2.13	14.14	14.14	5.556	All_gs454_012675	| Unknow | length: 198	gs454_012675	1
489	2.12	2.13	11.52	11.52	7.273	All_gs454_013219	| IPR016186 | C-type lectin-like | length: 165	gs454_013219	1
490	2.11	2.13	3.374	2.071	0.9969	BXY_0631200.1	transcript_id=BXY_0631200.1 gene_id=BXY_0631200	631200	1
491	2.1	2.11	5.937	5.937	3.75	BmPt2_001026	| IPR001680 | WD40 repeat | length: 320	1026	1
491	0	2.11	5.793	5.793	3.659	BXY_1126200.1	transcript_id=BXY_1126200.1 gene_id=BXY_1126200	1.1262e+06	1
491	0	2.11	5.956	5.956	3.762	All_gs454_003787	| IPR001680 | WD40 repeat | length: 319	gs454_003787	1
492	2.08	4.1	12.11	7.732	7.732	BXY_0206200.1	transcript_id=BXY_0206200.1 gene_id=BXY_0206200	206200	2
492	0	4.83	15.01	13.08	7.506	BXY_0791800.1	transcript_id=BXY_0791800.1 gene_id=BXY_0791800	791800	2
492	0	4.83	15.09	13.14	7.543	All_gs454_001824	| IPR001283 | Allergen V5/Tpx-1 related | length: 411	gs454_001824	2
492	0	2.09	22.95	16.39	16.39	BXY_0206400.1	transcript_id=BXY_0206400.1 gene_id=BXY_0206400	206400	2
492	0	2.09	12.02	8.584	8.584	All_gs454_006143	| IPR014044 | SCP-like extracellular | length: 233	gs454_006143	2
493	2.07	2.08	12.24	11.2	7.031	BXY_0694500.1	transcript_id=BXY_0694500.1 gene_id=BXY_0694500	694500	1
493	0	2.08	14.6	13.35	8.385	All_gs454_003718	| IPR000169 | Peptidase, cysteine peptidase active site | length: 322	gs454_003718	1
494	2.07	2.08	7.034	5.81	3.67	BXY_1195100.1	transcript_id=BXY_1195100.1 gene_id=BXY_1195100	1.1951e+06	1
495	2.06	2.2	11.39	8.889	2.222	BmPt2_000699	| IPR000215 | Protease inhibitor I4, serpin | length: 360	699	1
495	0	2.2	10.99	8.579	2.145	BXY_1754000.1	transcript_id=BXY_1754000.1 gene_id=BXY_1754000	1.754e+06	1
496	2.06	2.16	11.11	9.179	9.179	BXY_0299900.1	transcript_id=BXY_0299900.1 gene_id=BXY_0299900	299900	1
497	2.05	2.06	9.915	9.915	4.533	BXY_0934700.1	transcript_id=BXY_0934700.1 gene_id=BXY_0934700	934700	1
498	2.05	2.06	12.33	12.33	7.93	BmPt2_002182	| IPR001611 | Leucine-rich repeat | length: 227	2182	1
499	2.04	15.66	53.87	45.12	38.72	BXY_0130400.1	transcript_id=BXY_0130400.1 gene_id=BXY_0130400	130400	1
499	0	15.66	54.24	45.42	38.98	All_gs454_004468	| IPR005484 | Ribosomal protein L18/L5 | length: 295	gs454_004468	1
500	2.04	2.04	21.19	11.92	11.92	BmPt2_003924	| noIPR | length: 151	3924	1
501	2.03	2.06	11.81	9.283	9.283	BXY_0020300.1	transcript_id=BXY_0020300.1 gene_id=BXY_0020300	20300.1	1
502	2.03	2.05	1.221	0.2987	0.2987	BXY_1651400.1	transcript_id=BXY_1651400.1 gene_id=BXY_1651400	1.6514e+06	1
503	2.03	2.03	4.505	2.252	2.252	BmPt2_000235	| IPR002557 | Chitin binding protein, peritrophin-A | length: 444	235	1
503	0	2	1.095	1.095	1.095	BXY_1524200.1	transcript_id=BXY_1524200.1 gene_id=BXY_1524200	1.5242e+06	1
503	0	2	0.7605	0.7605	0.7605	All_gs454_000011	| IPR002557 | Chitin binding protein, peritrophin-A | length: 1315	gs454_000011	1
504	2.02	2.03	14.17	8.824	8.824	All_gs454_002475	| IPR001096 | Peptidase C13, legumain | length: 374	gs454_002475	2
505	2.02	2.03	4.097	3.187	3.187	BXY_1426400.1	transcript_id=BXY_1426400.1 gene_id=BXY_1426400	1.4264e+06	1
506	2.02	2.03	18.49	8.403	8.403	All_gs454_014203	| Unknow | length: 119	gs454_014203	1
506	0	2	18.18	8.264	8.264	All_gs454_014177	| Unknow | length: 121	gs454_014177	1
506	0	2	8.403	8.403	8.403	BXY_1218400.1	transcript_id=BXY_1218400.1 gene_id=BXY_1218400	1.2184e+06	1
506	0	2	6.494	6.494	6.494	BXY_1218300.1	transcript_id=BXY_1218300.1 gene_id=BXY_1218300	1.2183e+06	1
506	0	2	13.89	13.89	13.89	All_gs454_015361	| Unknow | length: 72	gs454_015361	1
507	2.02	2.02	13.55	3.836	3.836	BXY_1716600.1	transcript_id=BXY_1716600.1 gene_id=BXY_1716600	1.7166e+06	1
507	0	2.02	13.7	3.876	3.876	All_gs454_002224	| IPR000717 | Proteasome component region PCI | length: 387	gs454_002224	1
508	2.02	2.02	12.73	8.485	8.485	BmPt2_003516	| IPR002108 | Actin-binding, cofilin/tropomyosin type | length: 165	3516	1
508	0	2.02	12.73	8.485	8.485	BXY_1605100.1	transcript_id=BXY_1605100.1 gene_id=BXY_1605100	1.6051e+06	1
508	0	2.02	12.73	8.485	8.485	All_gs454_008207	| IPR002108 | Actin-binding, cofilin/tropomyosin type | length: 165	gs454_008207	1
509	2.02	2.02	17.8	11.02	11.02	BXY_0755600.1	transcript_id=BXY_0755600.1 gene_id=BXY_0755600	755600	1
509	0	2.02	20.39	12.62	12.62	All_gs454_014590	| Unknow | length: 103	gs454_014590	1
510	2.01	2.03	19.19	8.721	8.721	BmPt2_003344	| IPR001252 | Malate dehydrogenase, active site | length: 172	3344	1
511	2.01	2.01	5.62	2.713	2.713	BmPt2_000085	| IPR008758 | Peptidase S28 | length: 516	85	1
511	0	2	3.896	2.597	2.597	BXY_0652300.1	transcript_id=BXY_0652300.1 gene_id=BXY_0652300	652300	1
511	0	2	4.805	3.204	3.204	All_gs454_001413	| IPR008758 | Peptidase S28 | length: 437	gs454_001413	1
512	2.01	2.01	17.2	6.452	6.452	BXY_1742400.1	transcript_id=BXY_1742400.1 gene_id=BXY_1742400	1.7424e+06	1
512	0	2	14.62	7.018	7.018	BmPt2_003374	| IPR002130 | Peptidyl-prolyl cis-trans isomerase, cyclophilin-type | length: 171	3374	1
512	0	2	14.62	7.018	7.018	All_gs454_008010	| IPR002130 | Peptidyl-prolyl cis-trans isomerase, cyclophilin-type | length: 171	gs454_008010	1
513	2.01	2.01	38.18	30.91	30.91	BXY_0467600.1	transcript_id=BXY_0467600.1 gene_id=BXY_0467600	467600	1
513	0	2.01	38.18	30.91	30.91	All_gs454_014413	| Unknow | length: 110	gs454_014413	1
514	2.01	2.01	3.834	2.716	1.278	BXY_0395900.1	transcript_id=BXY_0395900.1 gene_id=BXY_0395900	395900	1
515	2.01	2.01	8.804	5.192	3.16	BXY_0105800.1	transcript_id=BXY_0105800.1 gene_id=BXY_0105800	105800	1
515	0	2.01	17.33	10.22	6.222	All_gs454_006365	| IPR000217 | Tubulin | length: 225	gs454_006365	1
516	2.01	2.01	11.33	5.859	5.859	BmPt2_001737	| IPR001279 | Beta-lactamase-like | length: 256	1737	1
516	0	2.01	11.33	5.859	5.859	BXY_1514400.1	transcript_id=BXY_1514400.1 gene_id=BXY_1514400	1.5144e+06	1
516	0	2.01	11.33	5.859	5.859	All_gs454_005514	| IPR001279 | Beta-lactamase-like | length: 256	gs454_005514	1
517	2.01	2.01	7.576	4.167	4.167	BmPt2_001658	| IPR005595 | Translocon-associated protein (TRAP), alpha subunit | length: 264	1658	1
517	0	2	4.348	4.348	4.348	BXY_1133300.1	transcript_id=BXY_1133300.1 gene_id=BXY_1133300	1.1333e+06	1
517	0	2	4.167	4.167	4.167	All_gs454_005313	| IPR005595 | Translocon-associated protein (TRAP), alpha subunit | length: 264	gs454_005313	1
518	2.01	2.01	8.468	4.839	4.839	BXY_0767400.1	transcript_id=BXY_0767400.1 gene_id=BXY_0767400	767400	1
518	0	2.01	8.468	4.839	4.839	All_gs454_005757	| IPR000426 | Proteasome, alpha-subunit, conserved site | length: 248	gs454_005757	1
518	0	2	4.839	4.839	4.839	BmPt2_001864	| IPR000426 | Proteasome, alpha-subunit, conserved site | length: 248	1864	1
519	2.01	2.01	10.42	5.556	5.556	BXY_0440700.1	transcript_id=BXY_0440700.1 gene_id=BXY_0440700	440700	1
520	2	15.94	62.35	62.35	62.35	BmPt2_003588	| IPR001424 | Superoxide dismutase, copper/zinc binding | length: 162	3588	1
521	2	15.77	42.98	36.68	30.95	BXY_1267200.1	transcript_id=BXY_1267200.1 gene_id=BXY_1267200	1.2672e+06	1
522	2	15.06	56.59	56.59	56.59	BXY_0419700.1	transcript_id=BXY_0419700.1 gene_id=BXY_0419700	419700	1
522	0	15.06	79.84	79.84	79.84	All_gs454_009353	| IPR002097 | Profilin/allergen | length: 129	gs454_009353	1
523	2	13.31	48.3	48.3	44.32	BXY_1577700.1	transcript_id=BXY_1577700.1 gene_id=BXY_1577700	1.5777e+06	1
523	0	13.31	66.93	66.93	61.42	All_gs454_009403	| IPR000535 | Major sperm protein | length: 127	gs454_009403	1
524	2	13.31	66.93	66.93	61.42	BXY_0820100.1	transcript_id=BXY_0820100.1 gene_id=BXY_0820100	820100	1
525	2	13.31	66.93	66.93	61.42	BXY_0723900.1	transcript_id=BXY_0723900.1 gene_id=BXY_0723900	723900	1
525	0	13.31	66.93	66.93	61.42	BXY_0070300.1	transcript_id=BXY_0070300.1 gene_id=BXY_0070300	70300.1	1
526	2	11.09	71.32	70.54	65.12	BXY_1238600.1	transcript_id=BXY_1238600.1 gene_id=BXY_1238600	1.2386e+06	1
526	0	11.09	71.32	70.54	65.12	All_gs454_009342	| IPR002097 | Profilin/allergen | length: 129	gs454_009342	1
527	2	10.55	43.72	43.22	36.18	All_gs454_012662	| IPR002035 | von Willebrand factor, type A | length: 199	gs454_012662	1
528	2	10.01	61.11	61.11	61.11	BXY_1432600.1	transcript_id=BXY_1432600.1 gene_id=BXY_1432600	1.4326e+06	1
528	0	10.01	61.11	61.11	61.11	All_gs454_009442	| IPR002097 | Profilin/allergen | length: 126	gs454_009442	1
529	2	8.17	25.19	22.09	19.38	BXY_0872800.1	transcript_id=BXY_0872800.1 gene_id=BXY_0872800	872800	1
529	0	8.17	25.1	22.01	19.31	All_gs454_005441	| IPR000915 | Ribosomal protein L6E | length: 259	gs454_005441	1
530	2	7.1	38.28	38.28	31.25	BmPt2_004496	| IPR000626 | Ubiquitin | length: 128	4496	1
530	0	7.1	38.28	38.28	31.25	BXY_1106300.1	transcript_id=BXY_1106300.1 gene_id=BXY_1106300	1.1063e+06	1
530	0	7.1	38.28	38.28	31.25	All_gs454_009380	| IPR000626 | Ubiquitin | length: 128	gs454_009380	1
531	2	6.34	13.2	11.68	10.15	BXY_0619000.1	transcript_id=BXY_0619000.1 gene_id=BXY_0619000	619000	1
531	0	6	24.69	16.74	16.74	BXY_0618900.1	transcript_id=BXY_0618900.1 gene_id=BXY_0618900	618900	1
532	2	6.12	22.37	22.37	18.86	BmPt2_002162	| IPR000866 | Alkyl hydroperoxide reductase/ Thiol specific antioxidant/ Mal allergen | length: 228	2162	1
533	2	6.05	29.17	22.62	22.62	BmPt2_006439	| IPR008139 | Saposin B | length: 168	6439	1
534	2	6	50.93	50.93	50.93	BmPt2_004873	| IPR000535 | Major sperm protein | length: 108	4873	1
535	2	5.23	12.76	10.2	9.439	All_gs454_002143	| IPR001461 | Peptidase A1 | length: 392	gs454_002143	1
536	2	4.61	20.72	13.15	13.15	BXY_0278700.1	transcript_id=BXY_0278700.1 gene_id=BXY_0278700	278700	1
536	0	4.61	20.72	13.15	13.15	All_gs454_005674	| IPR000426 | Proteasome, alpha-subunit, conserved site | length: 251	gs454_005674	1
537	2	4.19	24.2	20.09	16.89	BmPt2_002334	| IPR001661 | Glycoside hydrolase, family 37 | length: 219	2334	1
538	2	4	6.571	6.571	6.571	BXY_1017900.1	transcript_id=BXY_1017900.1 gene_id=BXY_1017900	1.0179e+06	1
539	2	3.76	35.22	30.19	30.19	BmPt2_003683	| IPR001030 | Aconitase/3-isopropylmalate dehydratase large subunit, alpha/beta/alpha | length: 159	3683	1
540	2	3.73	21.69	18.07	18.07	BmPt2_003501	| IPR000215 | Protease inhibitor I4, serpin | length: 166	3501	1
541	2	3.61	12.83	9.735	9.735	BmPt2_002187	| IPR001563 | Peptidase S10, serine carboxypeptidase | length: 226	2187	1
542	2	3.09	17.27	17.27	17.27	BmPt2_004841	| Unknow | length: 110	4841	1
543	2	2.43	26.56	26.56	17.19	BmPt2_008116	| IPR013780 | Glycosyl hydrolase, family 13, all-beta | length: 64	8116	1
544	2	2.06	12.07	12.07	7.759	BXY_0569900.1	transcript_id=BXY_0569900.1 gene_id=BXY_0569900	569900	1
544	0	2.06	12.33	12.33	7.93	All_gs454_006319	| IPR001611 | Leucine-rich repeat | length: 227	gs454_006319	1
545	2	2.04	20.15	8.209	8.209	BXY_0661600.1	transcript_id=BXY_0661600.1 gene_id=BXY_0661600	661600	1
546	2	2.03	7.459	2.564	2.564	BmPt2_000293	| IPR000897 | Signal recognition particle, SRP54 subunit, GTPase | length: 429	293	1
547	2	2	5.858	1.046	1.046	BXY_0579300.1	transcript_id=BXY_0579300.1 gene_id=BXY_0579300	579300	1
548	2	2	42.16	14.71	14.71	BXY_0590900.1	transcript_id=BXY_0590900.1 gene_id=BXY_0590900	590900	1
548	0	2	42.16	14.71	14.71	All_gs454_014630	| Unknow | length: 102	gs454_014630	1
549	2	2	10.67	4.348	4.348	BXY_1549700.1	transcript_id=BXY_1549700.1 gene_id=BXY_1549700	1.5497e+06	1
550	2	2	2.198	0.999	0.999	BXY_0806700.1	transcript_id=BXY_0806700.1 gene_id=BXY_0806700	806700	1
551	2	2	8.52	4.484	4.484	BmPt2_002253	| IPR002109 | Glutaredoxin | length: 223	2253	1
551	0	2	8.716	4.587	4.587	BXY_0360400.1	transcript_id=BXY_0360400.1 gene_id=BXY_0360400	360400	1
551	0	2	8.52	4.484	4.484	All_gs454_006421	| IPR002109 | Glutaredoxin | length: 223	gs454_006421	1
552	2	2	5.091	2.909	2.909	BmPt2_001528	| IPR000086 | NUDIX hydrolase domain | length: 275	1528	1
552	0	2	5.128	2.93	2.93	BXY_0331800.1	transcript_id=BXY_0331800.1 gene_id=BXY_0331800	331800	1
552	0	2	5.072	2.899	2.899	All_gs454_004978	| IPR000086 | NUDIX hydrolase domain | length: 276	gs454_004978	1
553	2	2	4.203	2.277	2.277	BmPt2_000041	| IPR002015 | Proteasome/cyclosome, regulatory subunit | length: 571	41	1
553	0	2	2.921	2.921	2.921	All_gs454_001305	| IPR002015 | Proteasome/cyclosome, regulatory subunit | length: 445	gs454_001305	1
554	2	2	28.04	28.04	28.04	BXY_1510800.1	transcript_id=BXY_1510800.1 gene_id=BXY_1510800	1.5108e+06	2
554	0	2	31.91	31.91	31.91	All_gs454_014827	| IPR000010 | Proteinase inhibitor I25, cystatin | length: 94	gs454_014827	2
555	2	2	16.92	16.92	16.92	BXY_1123600.1	transcript_id=BXY_1123600.1 gene_id=BXY_1123600	1.1236e+06	1
555	0	2	16.92	16.92	16.92	All_gs454_013969	| IPR002602 | Protein of unknown function DB | length: 130	gs454_013969	1
556	2	2	8.219	5.023	5.023	BXY_0915000.1	transcript_id=BXY_0915000.1 gene_id=BXY_0915000	915000	1
556	0	2	10.34	6.322	6.322	All_gs454_007930	| IPR004345 | TB2/DP1 and HVA22 related protein | length: 174	gs454_007930	1
557	2	2	14.29	9.524	9.524	BXY_0510100.1	transcript_id=BXY_0510100.1 gene_id=BXY_0510100	510100	1
557	0	2	10.49	6.993	6.993	All_gs454_008917	| IPR013128 | Peptidase C1A, papain | length: 143	gs454_008917	1
558	2	2	8.814	8.814	5.085	BXY_0390500.1	transcript_id=BXY_0390500.1 gene_id=BXY_0390500	390500	1
558	0	2	8.497	8.497	4.902	All_gs454_004144	| IPR001283 | Allergen V5/Tpx-1 related | length: 306	gs454_004144	1
559	2	2	5.594	5.594	5.594	RRRRRBmPt2_006861	REVERSED | IPR009050 | Globin-like | length: 143	6861	1
559	0	2	5.594	5.594	5.594	RRRRRBXY_0752000.1	REVERSED transcript_id=BXY_0752000.1 gene_id=BXY_0752000	752000	1
559	0	2	5.594	5.594	5.594	RRRRRAll_gs454_013682	REVERSED | IPR009050 | Globin-like | length: 143	gs454_013682	1
560	2	2	4.023	4.023	4.023	BmPt2_006357	| noIPR | length: 174	6357	1
561	2	2	4.918	4.918	4.918	BmPt2_005772	| Unknow | length: 244	5772	1
562	2	2	19.57	19.57	19.57	BmPt2_005025	| IPR002674 | Ribosomal protein L37ae | length: 92	5025	1
562	0	2	19.57	19.57	19.57	BXY_0139900.1	transcript_id=BXY_0139900.1 gene_id=BXY_0139900	139900	1
562	0	2	19.78	19.78	19.78	All_gs454_010220	| IPR002674 | Ribosomal protein L37ae | length: 91	gs454_010220	1
563	2	2	6.122	6.122	6.122	BmPt2_001907	| IPR006818 | Histone chaperone, ASF1-like | length: 245	1907	1
563	0	2	6.55	6.55	6.55	BXY_0497900.1	transcript_id=BXY_0497900.1 gene_id=BXY_0497900	497900	1
563	0	2	6.55	6.55	6.55	All_gs454_006245	| IPR006818 | Histone chaperone, ASF1-like | length: 229	gs454_006245	1
564	2	2	3.915	3.915	3.915	BmPt2_001460	| IPR005746 | Thioredoxin | length: 281	1460	1
565	2	2	3.265	3.265	3.265	BmPt2_000118	| IPR000194 | ATPase, F1/V1/A1 complex, alpha/beta subunit, nucleotide-binding domain | length: 490	118	1
565	0	2	3.083	3.083	3.083	BXY_1544300.1	transcript_id=BXY_1544300.1 gene_id=BXY_1544300	1.5443e+06	1
565	0	2	3.245	3.245	3.245	All_gs454_000817	| IPR000194 | ATPase, F1/V1/A1 complex, alpha/beta subunit, nucleotide-binding domain | length: 493	gs454_000817	1
566	2	2	2.19	2.19	2.19	BXY_1546800.1	transcript_id=BXY_1546800.1 gene_id=BXY_1546800	1.5468e+06	1
567	2	2	5.66	5.66	5.66	BXY_0625700.1	transcript_id=BXY_0625700.1 gene_id=BXY_0625700	625700	1
567	0	2	5.769	5.769	5.769	All_gs454_008508	| IPR006683 | Thioesterase superfamily | length: 156	gs454_008508	1
568	2	2	6.977	6.977	6.977	BXY_0605200.1	transcript_id=BXY_0605200.1 gene_id=BXY_0605200	605200	1
568	0	2	7.407	7.407	7.407	All_gs454_008287	| IPR000424 | Primosome PriB/single-strand DNA-binding | length: 162	gs454_008287	1
569	2	2	20.19	20.19	20.19	BXY_0249300.1	transcript_id=BXY_0249300.1 gene_id=BXY_0249300	249300	1
570	2	2	1.157	1.157	1.157	BXY_0102900.1	transcript_id=BXY_0102900.1 gene_id=BXY_0102900	102900	1
571	2	2	3.203	3.203	3.203	BXY_0080200.1	transcript_id=BXY_0080200.1 gene_id=BXY_0080200	80200.1	1
572	2	2	2.637	2.637	2.637	BXY_0045100.1	transcript_id=BXY_0045100.1 gene_id=BXY_0045100	45100.1	1
572	0	2	2.559	2.559	2.559	All_gs454_001031	| IPR001312 | Hexokinase | length: 469	gs454_001031	1
573	2	2	12.09	12.09	12.09	All_gs454_010227	| IPR002018 | Carboxylesterase, type B | length: 91	gs454_010227	1
574	1.96	2	6.667	6.667	6.667	BmPt2_004345	| IPR007967 | Protein of unknown function DUF727 | length: 135	4345	1
574	0	2	10.23	10.23	10.23	BXY_1317300.1	transcript_id=BXY_1317300.1 gene_id=BXY_1317300	1.3173e+06	1
574	0	2	6.716	6.716	6.716	All_gs454_009222	| IPR007967 | Protein of unknown function DUF727 | length: 134	gs454_009222	1
575	1.94	2.12	13.18	10.32	5.158	BmPt2_000771	| IPR002085 | Alcohol dehydrogenase superfamily, zinc-containing | length: 349	771	2
575	0	2.05	10.51	7.67	5.114	BXY_0210100.1	transcript_id=BXY_0210100.1 gene_id=BXY_0210100	210100	2
575	0	2.05	10.6	7.736	5.158	All_gs454_003004	| IPR002085 | Alcohol dehydrogenase superfamily, zinc-containing | length: 349	gs454_003004	2
576	1.92	2.08	4.032	4.032	4.032	All_gs454_000797	| IPR000819 | Peptidase M17, leucyl aminopeptidase, C-terminal | length: 496	gs454_000797	2
577	1.92	2	6.738	4.255	4.255	BXY_0580300.1	transcript_id=BXY_0580300.1 gene_id=BXY_0580300	580300	1
577	0	2	6.574	4.152	4.152	All_gs454_011710	| Unknow | length: 289	gs454_011710	1
578	1.92	2	4.091	4.091	4.091	BmPt2_005900	| Unknow | length: 220	5900	1
579	1.89	23.59	24.72	22.02	22.02	BmPt2_000010	| IPR000918 | Isocitrate lyase/phosphorylmutase | length: 704	10	1
580	1.89	1.96	4.819	3.213	3.213	BXY_0848400.1	transcript_id=BXY_0848400.1 gene_id=BXY_0848400	848400	1
580	0	1.96	6.742	4.494	4.494	All_gs454_012962	| Unknow | length: 178	gs454_012962	1
581	1.88	4.86	15.51	10.96	6.417	BmPt2_000606	| IPR008758 | Peptidase S28 | length: 374	606	1
582	1.83	1.96	11.11	6.13	3.065	BXY_1714900.1	transcript_id=BXY_1714900.1 gene_id=BXY_1714900	1.7149e+06	1
582	0	1.96	10.74	5.926	2.963	All_gs454_005161	| IPR004911 | Gamma interferon inducible lysosomal thiol reductase GILT | length: 270	gs454_005161	1
583	1.83	1.93	31.43	17.14	17.14	BmPt2_005166	| IPR002675 | Ribosomal protein L38e | length: 70	5166	1
583	0	1.93	22.45	12.24	12.24	BXY_0391100.1	transcript_id=BXY_0391100.1 gene_id=BXY_0391100	391100	1
583	0	1.93	31.43	17.14	17.14	All_gs454_010529	| IPR002675 | Ribosomal protein L38e | length: 70	gs454_010529	1
584	1.82	12.77	31.23	31.23	29.74	BmPt2_001600	| IPR001236 | Lactate/malate dehydrogenase | length: 269	1600	1
585	1.77	1.86	25.42	25.42	25.42	BXY_1346500.1	transcript_id=BXY_1346500.1 gene_id=BXY_1346500	1.3465e+06	1
586	1.76	1.92	2.485	2.485	2.485	BXY_1652400.1	transcript_id=BXY_1652400.1 gene_id=BXY_1652400	1.6524e+06	2
586	0	1.92	7.173	7.173	7.173	All_gs454_006042	| IPR019545 | Electron transfer DM13 | length: 237	gs454_006042	2
587	1.75	5.76	23.39	20.16	20.16	BmPt2_001854	| IPR001223 | Glycoside hydrolase, family 18, catalytic domain | length: 248	1854	2
588	1.74	1.87	8.594	5.469	1.758	BXY_0499300.1	transcript_id=BXY_0499300.1 gene_id=BXY_0499300	499300	1
588	0	1.87	7.679	4.887	1.571	All_gs454_000363	| IPR001661 | Glycoside hydrolase, family 37 | length: 573	gs454_000363	1
589	1.73	1.83	28.49	28.49	22.67	BXY_1234200.1	transcript_id=BXY_1234200.1 gene_id=BXY_1234200	1.2342e+06	2
590	1.71	1.87	15.18	6.506	6.506	BmPt2_000354	| IPR001576 | Phosphoglycerate kinase | length: 415	354	2
591	1.7	1.8	8.609	3.974	3.974	All_gs454_004249	| IPR002472 | Palmitoyl protein thioesterase | length: 302	gs454_004249	1
591	0	1.68	8.784	4.054	4.054	BXY_0361100.1	transcript_id=BXY_0361100.1 gene_id=BXY_0361100	361100	1
591	0	1.68	10.53	10.53	10.53	BmPt2_004774	| IPR002472 | Palmitoyl protein thioesterase | length: 114	4774	1
592	1.69	1.8	19.12	10.29	5.147	BmPt2_004311	| IPR000164 | Histone H3 | length: 136	4311	1
592	0	1.8	19.12	10.29	5.147	BXY_1608200.1	transcript_id=BXY_1608200.1 gene_id=BXY_1608200	1.6082e+06	1
592	0	1.8	19.12	10.29	5.147	BXY_1387900.1	transcript_id=BXY_1387900.1 gene_id=BXY_1387900	1.3879e+06	1
592	0	1.8	19.12	10.29	5.147	BXY_1327900.1	transcript_id=BXY_1327900.1 gene_id=BXY_1327900	1.3279e+06	1
592	0	1.8	15.38	8.284	4.142	BXY_0839900.1	transcript_id=BXY_0839900.1 gene_id=BXY_0839900	839900	1
592	0	1.8	19.12	10.29	5.147	BXY_0554800.1	transcript_id=BXY_0554800.1 gene_id=BXY_0554800	554800	1
592	0	1.8	19.12	10.29	5.147	BXY_0150900.1	transcript_id=BXY_0150900.1 gene_id=BXY_0150900	150900	1
592	0	1.8	19.12	10.29	5.147	All_gs454_009147	| IPR000164 | Histone H3 | length: 136	gs454_009147	1
593	1.68	1.79	13.89	5.754	2.976	All_gs454_000713	| IPR005474 | Transketolase, N-terminal | length: 504	gs454_000713	1
593	0	1.78	12.1	6.263	3.24	BXY_1041300.1	transcript_id=BXY_1041300.1 gene_id=BXY_1041300	1.0413e+06	1
593	0	1.77	6.958	4.693	2.427	BmPt2_000019	| IPR005474 | Transketolase, N-terminal | length: 618	19	1
594	1.64	1.72	9.22	9.22	9.22	BmPt2_004165	| IPR002672 | Ribosomal protein L28e | length: 141	4165	1
594	0	1.72	8.966	8.966	8.966	BXY_0515300.1	transcript_id=BXY_0515300.1 gene_id=BXY_0515300	515300	1
594	0	1.72	9.353	9.353	9.353	All_gs454_009061	| IPR002672 | Ribosomal protein L28e | length: 139	gs454_009061	1
595	1.58	1.68	5.548	3.484	0.9032	BXY_1562400.1	transcript_id=BXY_1562400.1 gene_id=BXY_1562400	1.5624e+06	1
595	0	1.66	10.6	10.6	3.226	BXY_1453700.1	transcript_id=BXY_1453700.1 gene_id=BXY_1453700	1.4537e+06	1
595	0	1.65	8	3.5	3.5	BXY_1443300.1	transcript_id=BXY_1443300.1 gene_id=BXY_1443300	1.4433e+06	1
595	0	1.65	8.696	3.804	3.804	All_gs454_012862	| Unknow | length: 184	gs454_012862	1
595	0	1.65	3.162	1.383	1.383	All_gs454_010996	| Unknow | length: 506	gs454_010996	1
595	0	1.65	2.883	1.261	1.261	All_gs454_010945	| IPR011009 | Protein kinase-like | length: 555	gs454_010945	1
595	0	1.64	7.447	7.447	7.447	BXY_1500100.1	transcript_id=BXY_1500100.1 gene_id=BXY_1500100	1.5001e+06	1
595	0	1.64	2.642	2.642	2.642	BXY_1172200.1	transcript_id=BXY_1172200.1 gene_id=BXY_1172200	1.1722e+06	1
595	0	1.64	3.084	3.084	3.084	BXY_1107600.1	transcript_id=BXY_1107600.1 gene_id=BXY_1107600	1.1076e+06	1
595	0	1.64	8.046	8.046	8.046	All_gs454_014971	| Unknow | length: 87	gs454_014971	1
595	0	1.64	1.331	1.331	1.331	All_gs454_010971	| Unknow | length: 526	gs454_010971	1
595	0	1.64	1.217	1.217	1.217	All_gs454_010921	| IPR011009 | Protein kinase-like | length: 575	gs454_010921	1
596	1.57	1.66	7.979	7.979	7.979	BXY_1741200.1	transcript_id=BXY_1741200.1 gene_id=BXY_1741200	1.7412e+06	1
596	0	1.66	7.979	7.979	7.979	All_gs454_012810	| IPR002602 | Protein of unknown function DB | length: 188	gs454_012810	1
597	1.56	1.66	7.426	3.96	3.96	BmPt2_002677	| IPR002557 | Chitin binding protein, peritrophin-A | length: 202	2677	1
597	0	1.66	6.696	3.571	3.571	BmPt2_002223	| IPR002557 | Chitin binding protein, peritrophin-A | length: 224	2223	1
597	0	1.66	1.712	0.9132	0.9132	BXY_0393000.1	transcript_id=BXY_0393000.1 gene_id=BXY_0393000	393000	1
597	0	1.66	2.447	1.305	1.305	All_gs454_000244	| IPR002557 | Chitin binding protein, peritrophin-A | length: 613	gs454_000244	1
598	1.55	27.63	44.67	41.41	37.25	All_gs454_000441	| IPR001375 | Peptidase S9, prolyl oligopeptidase, catalytic domain | length: 553	gs454_000441	1
599	1.55	1.65	3.494	3.494	2.329	BmPt2_000027	| IPR004365 | Nucleic acid binding, OB-fold, tRNA/helicase-type | length: 601	27	1
599	0.01	1.52	3.471	2.314	2.314	BXY_0115000.1	transcript_id=BXY_0115000.1 gene_id=BXY_0115000	115000	1
599	0.01	1.52	3.477	2.318	2.318	All_gs454_000272	| IPR004365 | Nucleic acid binding, OB-fold, tRNA/helicase-type | length: 604	gs454_000272	1
600	1.54	1.7	9.055	6.299	2.756	BXY_1046000.1	transcript_id=BXY_1046000.1 gene_id=BXY_1046000	1.046e+06	1
601	1.54	1.62	9.195	9.195	9.195	BmPt2_007756	| IPR000010 | Proteinase inhibitor I25, cystatin | length: 87	7756	1
602	1.49	1.59	7.375	2.95	2.95	BmPt2_000856	| IPR001623 | Heat shock protein DnaJ, N-terminal | length: 339	856	1
602	0	1.59	2.959	2.959	2.959	BXY_1687400.1	transcript_id=BXY_1687400.1 gene_id=BXY_1687400	1.6874e+06	1
602	0	1.59	2.959	2.959	2.959	All_gs454_003290	| IPR001623 | Heat shock protein DnaJ, N-terminal | length: 338	gs454_003290	1
603	1.48	1.61	14.4	9.867	5.333	BmPt2_000605	| IPR008146 | Glutamine synthetase, catalytic region | length: 375	605	1
603	0	1.61	13.57	9.296	5.025	BXY_0817300.1	transcript_id=BXY_0817300.1 gene_id=BXY_0817300	817300	1
603	0	1.61	14.44	9.893	5.348	All_gs454_002471	| IPR008146 | Glutamine synthetase, catalytic region | length: 374	gs454_002471	1
604	1.47	1.6	12.67	12.67	12.67	BmPt2_005891	| Unknow | length: 221	5891	1
605	1.46	2.02	8.554	8.554	4.481	BmPt2_005307	| Unknow | length: 491	5307	2
606	1.46	1.54	3.143	3.143	3.143	BXY_1574400.1	transcript_id=BXY_1574400.1 gene_id=BXY_1574400	1.5744e+06	1
606	0	1.54	3.152	3.152	3.152	All_gs454_002997	| IPR002085 | Alcohol dehydrogenase superfamily, zinc-containing | length: 349	gs454_002997	1
607	1.44	1.57	20.69	12.41	6.207	BmPt2_006833	| IPR013201 | Proteinase inhibitor I29, cathepsin propeptide | length: 145	6833	1
608	1.42	1.53	5.088	3.761	2.212	BXY_1372500.1	transcript_id=BXY_1372500.1 gene_id=BXY_1372500	1.3725e+06	1
608	0	1.53	5.251	3.881	2.283	All_gs454_001403	| IPR012394 | Aldehyde dehydrogenase NAD(P)-dependent | length: 438	gs454_001403	1
608	0	1.53	6.939	6.939	4.082	BmPt2_001912	| IPR012394 | Aldehyde dehydrogenase NAD(P)-dependent | length: 245	1912	1
609	1.42	1.51	8.19	8.19	8.19	RRRRRBmPt2_005830	REVERSED | Unknow | length: 232	5830	1
609	0	1.51	3.199	3.199	3.199	RRRRRBXY_0740400.1	REVERSED transcript_id=BXY_0740400.1 gene_id=BXY_0740400	740400	1
609	0	1.51	3.339	3.339	3.339	RRRRRAll_gs454_010926	REVERSED | Unknow | length: 569	gs454_010926	1
610	1.41	6.46	53.52	53.52	38.03	BmPt2_004151	| IPR000463 | Cytosolic fatty-acid binding | length: 142	4151	1
611	1.41	1.49	5.392	5.392	5.392	BXY_1378500.1	transcript_id=BXY_1378500.1 gene_id=BXY_1378500	1.3785e+06	1
611	0	1.49	4.641	4.641	4.641	All_gs454_006036	| IPR001283 | Allergen V5/Tpx-1 related | length: 237	gs454_006036	1
612	1.41	1.49	12.04	12.04	12.04	BXY_1279600.1	transcript_id=BXY_1279600.1 gene_id=BXY_1279600	1.2796e+06	1
612	0	1.49	4.762	4.762	4.762	All_gs454_005060	| IPR003198 | Amidinotransferase | length: 273	gs454_005060	1
613	1.41	1.49	10.2	10.2	10.2	BXY_0715800.1	transcript_id=BXY_0715800.1 gene_id=BXY_0715800	715800	1
614	1.39	1.47	5.023	5.023	5.023	BXY_0734900.1	transcript_id=BXY_0734900.1 gene_id=BXY_0734900	734900	1
614	0	1.47	4.803	4.803	4.803	All_gs454_012271	| IPR009673 | Protein of unknown function DUF1261 | length: 229	gs454_012271	1
615	1.37	1.46	8.333	8.333	8.333	BXY_0905700.1	transcript_id=BXY_0905700.1 gene_id=BXY_0905700	905700	1
615	0	1.46	8.966	8.966	8.966	All_gs454_008864	| IPR003712 | Cyanate lyase, C-terminal | length: 145	gs454_008864	1
616	1.36	1.43	6.122	6.122	6.122	BXY_1544000.1	transcript_id=BXY_1544000.1 gene_id=BXY_1544000	1.544e+06	1
616	0	1.43	6.122	6.122	6.122	All_gs454_007274	| IPR002733 | AMMECR1 | length: 196	gs454_007274	1
617	1.35	1.48	16.33	12.35	3.984	BmPt2_001816	| IPR000426 | Proteasome, alpha-subunit, conserved site | length: 251	1816	1
617	0	1.48	16.33	12.35	3.984	BXY_0144500.1	transcript_id=BXY_0144500.1 gene_id=BXY_0144500	144500	1
617	0	1.48	16.4	12.4	4	All_gs454_005701	| IPR000426 | Proteasome, alpha-subunit, conserved site | length: 250	gs454_005701	1
618	1.33	1.47	5.556	5.556	5.556	BXY_0959100.1	transcript_id=BXY_0959100.1 gene_id=BXY_0959100	959100	1
619	1.32	15.18	40.16	38.52	32.24	BmPt2_000661	| IPR000741 | Fructose-bisphosphate aldolase, class-I | length: 366	661	1
620	1.32	1.4	2.789	2.789	2.789	BXY_0528100.1	transcript_id=BXY_0528100.1 gene_id=BXY_0528100	528100	1
620	0	1.4	2.682	2.682	2.682	All_gs454_005398	| IPR000757 | Glycoside hydrolase, family 16 | length: 261	gs454_005398	1
621	1.3	1.42	6.433	4.176	4.176	BXY_1621100.1	transcript_id=BXY_1621100.1 gene_id=BXY_1621100	1.6211e+06	2
622	1.29	1.39	13.6	7.018	3.947	BXY_1646000.1	transcript_id=BXY_1646000.1 gene_id=BXY_1646000	1.646e+06	1
622	0	1.39	13.66	7.048	3.965	All_gs454_006323	| IPR000889 | Glutathione peroxidase | length: 227	gs454_006323	1
622	0	1.39	7.048	7.048	3.965	BmPt2_002173	| IPR000889 | Glutathione peroxidase | length: 227	2173	1
623	1.29	1.38	19.31	6.207	6.207	BmPt2_004096	| IPR001266 | Ribosomal protein S19e | length: 145	4096	1
624	1.29	1.37	10.22	7.111	7.111	BXY_1088900.1	transcript_id=BXY_1088900.1 gene_id=BXY_1088900	1.0889e+06	1
624	0	1.37	13.53	9.412	9.412	All_gs454_013107	| Unknow | length: 170	gs454_013107	1

## Sheet: Table S4- SWATH (total number)
Bursaphelenchus xylophilus and B. mucronatus secretomes: a comparative proteomic analysis
Joana M.S. Cardoso, Sandra I. Anjo, Luís Fonseca, Conceição Egas, Bruno Manadas, Isabel Abrantes
Table S4 - Total number of proteins quantified by SWATH-MS in the three experimental conditions. Statistical analysis was performed by multiple Student t-test and statistical significance was considered for P-values < 0.05. Proteins with P-values ≥ 0.05 in all the three comparisons were excluded from the analysis (indicated in red). Pairwise comparisons were performed using the normalized protein…
		PE				BxPE				BmPE				Mean			SD			%CV			p-value (t-student)
Protein	Name	PE_#1	PE_#3	PE_#4	PE_#6	BxPE_#1	BxPE_#3	BxPE_#4	BxPE_#5	BmPE_#1	BmPE_#3	BmPE_#4	BmPE_#5	PE	BxPE	BmPE	PE	BxPE	BmPE	PE	BxPE	BmPE	BxPE vs BmPE	BxPE vs BmPE	BxPE vs BmPE
BmPt2_000845	| IPR016040 | NAD(P)-binding domain | length: 341	2562.2	5490.22	12875.4	10095.7	5876.9	4722	5141.88	5414.5	1.76007e+06	2.22036e+06	1.94904e+06	2.3973e+06	7755.86	5288.82	2.08169e+06	4611.27	484.603	282769	59.4552	9.16279	13.5836	0.57465	4.2269e-06	4.678e-10	1	1	2
All_gs454_004144	| IPR001283 | Allergen V5/Tpx-1 related | length: 306	2149.81	5450.01	3033.93	880.93	111218	65885.8	68512.8	97188.7	2755.78	2614.79	2488.26	3092.73	2878.67	85701.3	2737.89	1928.56	22144.6	260.576	66.9949	25.8393	9.51739	0.00012	0.72266	2.7597e-07	1	1	2
BmPt2_002739	| IPR000169 | Peptidase, cysteine peptidase active site | length: 199	10487	8922.17	8227.44	11893.7	20512.1	21169.9	19293	16323.7	932610	1.0006e+06	701634	538069	9882.58	19324.7	793229	1640.3	2146.45	212858	16.5978	11.1073	26.8344	0.00053	1.8733e-07	3.3998e-07	1	1	2
BmPt2_005462	| Unknow | length: 343	6183.61	7771.7	4746.99	10287.3	12007.3	13470	17722.6	13214	537035	613854	415163	353214	7247.4	14103.5	479816	2373.44	2495.63	117542	32.7488	17.6951	24.4973	0.00934	9.03e-07	3.9627e-07	1	1	2
All_gs454_008633	| IPR005135 | Endonuclease/exonuclease/phosphatase | length: 151	12906.1	130235	57883	30593.6	1.05396e+06	900726	788674	871821	26738.5	26541.2	42930.6	47555.4	57904.4	903796	35941.4	51647.7	110808	10905.5	89.1947	12.2603	30.3425	0.00079	0.73777	1.1119e-06	1	1	2
All_gs454_005299	| IPR001148 | Carbonic anhydrase, alpha-class, catalytic domain | length: 265	4335.13	5027.76	3712.57	3568.2	253293	326357	239862	182532	10147	8313.84	7450.59	13812.6	4160.92	250511	9931	666.855	59146.8	2821.4	16.0266	23.6104	28.41	1.1986e-07	0.00161	1.935e-06	1	1	2
All_gs454_012153	| IPR007856 | Saposin-like type B, 1 | length: 241	10730.2	18751.6	27226.7	30914.3	363613	450178	309675	520361	17595	19293.6	15967.4	28145.4	21905.7	410957	20250.3	9024.21	93107.5	5435.73	41.1957	22.6563	26.8427	2.8131e-05	0.9255	1.9825e-06	1	1	2
All_gs454_009773	| IPR001398 | Macrophage migration inhibitory factor | length: 113	13959.5	4685.09	4355.15	29691.4	254394	225594	151620	283221	14426.1	18000.5	16769.2	19650.1	13172.8	228707	17211.5	11878.2	56520.6	2200.26	90.1723	24.7131	12.7837	0.00061	0.26071	2.681e-06	1	1	2
BmPt2_004474	| IPR002097 | Profilin/allergen | length: 129	20908.9	9010.7	8423.25	46199.8	22551.2	18983.9	41500.1	17009.4	894464	834052	1.2343e+06	762145	21135.7	25011.1	931240	17671.9	11229.3	209154	83.6115	44.8973	22.4597	0.4595	6.9526e-05	3.4057e-06	1	1	2
BmPt2_006032	| Unknow | length: 204	6848.65	7534.72	12990.9	12968.9	23540.2	19069.2	22495.2	29040	854555	381432	450110	456618	10085.8	23536.2	535679	3353.57	4136.4	215288	33.2504	17.5747	40.1897	0.00381	3.733e-06	4.376e-06	1	1	2
BmPt2_004873	| IPR000535 | Major sperm protein | length: 108	3058.84	604.373	1911.11	1294.49	3914	7596.74	12553.2	4289.49	852814	506628	753146	499970	1717.2	7088.37	653140	1041.58	4001.4	177762	60.6556	56.4502	27.2165	0.01546	3.2173e-06	5.1911e-06	1	1	2
All_gs454_007198	| IPR001563 | Peptidase S10, serine carboxypeptidase | length: 199	3056.31	2612.27	1540.31	2349.27	727751	572262	445095	559210	8035.34	3617.51	2013.29	6201.11	2389.54	576080	4966.81	636.919	116133	2676.02	26.6545	20.1591	53.878	7.5642e-08	0.11216	5.3691e-06	1	1	2
All_gs454_003244	| IPR000169 | Peptidase, cysteine peptidase active site | length: 340	53397.1	65802.3	50918	51213.5	1.78512e+07	1.1385e+07	8.26168e+06	1.31821e+07	96542.3	78480	43475.8	174228	55332.7	1.267e+07	98181.5	7066.72	4.00795e+06	55276.9	12.7713	31.6334	56.3007	6.7348e-08	0.1683	5.4023e-06	1	1	2
BmPt2_003588	| IPR001424 | Superoxide dismutase, copper/zinc binding | length: 162	4329.1	78137.5	1891.65	13280.5	9372.24	5362.11	6716.71	10317	208160	486972	400987	550407	24409.7	7942.01	411631	36151.7	2298.06	148828	148.104	28.9355	36.1555	0.7945	0.0044	5.8818e-06	1	1	2
All_gs454_008067	| IPR005135 | Endonuclease/exonuclease/phosphatase | length: 170	21972.1	6980.33	22388.5	7189.1	866950	802869	659533	689755	13761.6	8713.65	4480.94	16182.5	14632.5	754777	10784.7	8717.5	96944.5	5228.91	59.5763	12.8441	48.4847	1.8555e-05	0.57267	6.0403e-06	1	1	2
All_gs454_006369	| IPR000334 | Glycoside hydrolase, family 45 | length: 225	9774.73	19273.8	3086.83	5145.43	134607	231646	152738	170545	11512.6	15386.5	8133.04	13898.3	9320.2	172384	12232.6	7201.04	42144.4	3164.72	77.2627	24.448	25.8711	0.00028	0.30205	6.5491e-06	1	1	2
All_gs454_013307	| Unknow | length: 160	11004.9	11150	13881.4	36604.3	4.83364e+06	2.43109e+06	2.57119e+06	2.67526e+06	31485.3	21358.4	16207	62848	18160.1	3.12779e+06	32974.7	12367.1	1.14162e+06	20902.4	68.1	36.4992	63.3892	3.7316e-06	0.1937	8.7209e-06	1	1	2
BmPt2_003841	| IPR001424 | Superoxide dismutase, copper/zinc binding | length: 154	3727	3868.28	3791.84	5232.99	14888.2	11136.7	11056.9	4744.58	582897	783558	724287	369269	4155.03	10456.6	615003	720.958	4206.71	184183	17.3514	40.2302	29.9483	0.01667	1.8871e-07	9.174e-06	1	1	2
All_gs454_011438	| Unknow | length: 339	14563	2985.17	5736.57	4119.86	313092	189236	194045	253823	8655.99	4271.94	8758.55	12232.2	6851.16	237549	8479.67	5263.75	58305	3260.63	76.83	24.5444	38.4524	5.0179e-05	0.43925	1.0575e-05	1	1	2
All_gs454_001962	| IPR000073 | Alpha/beta hydrolase fold-1 | length: 402	28083.7	21228.5	69698.6	18687.8	3.80467e+06	4.48766e+06	3.16744e+06	1.52772e+06	74936.3	81031.6	40990.7	79316	34424.6	3.24687e+06	69068.7	23848.4	1.26655e+06	18893.8	69.2772	39.0084	27.355	1.8882e-05	0.05415	1.1496e-05	1	1	2
All_gs454_009886	| IPR000535 | Major sperm protein | length: 108	5539.9	11679.6	13439.5	1611.32	913556	830020	810713	280297	8786.41	12247.8	8189.33	14632.6	8067.56	708647	10964	5476.5	289033	3030.25	67.8829	40.7866	27.6381	0.00016	0.31351	1.1653e-05	1	1	2
BmPt2_000528	| IPR001461 | Peptidase A1 | length: 386	10482.2	13129.5	11885.4	8972.63	25224.2	20436	20041.6	48181.9	430408	454646	648010	561742	11117.4	28470.9	523702	1792.76	13350.1	100618	16.1256	46.8904	19.2128	0.00724	7.9986e-08	1.2059e-05	1	1	2
BmPt2_006472	| IPR008139 | Saposin B | length: 166	2573.76	2475	3472.55	8903.07	7898.57	6594.76	9450.08	5243.53	2.23336e+06	2.79754e+06	665647	701687	4356.1	7296.74	1.59956e+06	3064.36	1798.84	1.08247e+06	70.3464	24.6527	67.6731	0.09416	1.8696e-05	1.2195e-05	1	1	2
BmPt2_006659	| Unknow | length: 155	4721.15	2916.67	5992.99	3818.1	6938.21	7112.61	3786.24	5811.92	377694	258348	147394	142951	4362.23	5912.24	231597	1313.25	1530.08	111068	30.1051	25.8799	47.9574	0.19407	8.279e-06	1.2286e-05	1	1	2
BmPt2_005504	| Unknow | length: 322	16084.8	23011.8	12696.5	8838.44	41884.7	32536.3	38132.3	40357.6	890243	931932	813571	352034	15157.9	38227.7	746945	6014.92	4095.17	267798	39.6818	10.7126	35.8525	0.00334	1.4419e-05	1.7639e-05	1	1	2
All_gs454_006013	| Unknow | length: 238	9368.61	4229.1	23010	2268.56	567155	939628	1.44315e+06	610793	16664.2	8480.61	4224.2	12407.7	9719.07	890180	10444.2	9352.75	404400	5325.67	96.2309	45.429	50.9917	0.00012	0.60385	1.8082e-05	1	1	2
BmPt2_007831	| Unknow | length: 81	3479.11	3829.15	1527.18	3181.18	3287.02	5177.97	2149.24	6457.78	349492	317662	140728	170390	3004.15	4268	244568	1019.64	1921.34	104302	33.9411	45.0173	42.6475	0.35412	7.5253e-06	1.8465e-05	1	1	2
All_gs454_002475	| IPR001096 | Peptidase C13, legumain | length: 374	5655.88	7890.09	2778.42	1328.74	118123	74503.3	89411.6	69953.2	1966.14	4282.72	2022.98	5168.13	4413.28	87997.7	3359.99	2933.68	21735	1617.74	66.4739	24.6995	48.1471	0.00025	0.7495	1.9831e-05	1	1	2
All_gs454_008804	| IPR001534 | Transthyretin-like | length: 147	4672.14	2791.64	2686.74	3329.84	210910	287313	292686	128543	16616.7	9640.63	7261.07	10363.1	3370.09	229863	10970.4	912.602	77184.2	3990.68	27.0794	33.5784	36.3769	1.7404e-06	0.0016	2.2556e-05	1	1	2
BmPt2_000255	| IPR001179 | Peptidyl-prolyl cis-trans isomerase, FKBP-type | length: 437	1191.83	7970.56	1557.08	3162.46	5067.74	3106.93	5743.23	6040.85	43511.9	47636.9	65130.8	35668.4	3470.48	4989.69	47987	3119.77	1319.55	12460.7	89.8945	26.4456	25.9668	0.22206	0.00062	2.5597e-05	1	1	2
All_gs454_005432	| IPR000757 | Glycoside hydrolase, family 16 | length: 259	9063.18	11935.2	5900.67	14322	390240	750056	516348	983025	35992.1	19150.1	12676.3	22107.3	10305.3	659917	22481.4	3639.34	261955	9830.51	35.3153	39.6951	43.7272	5.9609e-06	0.03861	2.6773e-05	1	1	2
All_gs454_012307	| Unknow | length: 226	22501.5	10766.2	11582	21476.6	6.62864e+06	3.31825e+06	3.54796e+06	2.31644e+06	26929.5	20343.4	12221.5	72542.8	16581.6	3.95282e+06	33009.3	6266.88	1.86229e+06	27033.4	37.7942	47.1128	81.8964	1.5706e-06	0.26341	2.7601e-05	1	1	2
BmPt2_003070	| IPR002818 | ThiJ/PfpI | length: 184	4913.48	11616.7	48049.2	51794.9	19764.9	28715.3	22688.8	9377.39	507998	781871	994589	423483	29093.6	20136.6	676985	24254.1	8083.03	261211	83.3658	40.141	38.5844	0.95003	0.00118	2.7658e-05	1	1	2
BmPt2_000988	| IPR000169 | Peptidase, cysteine peptidase active site | length: 326	41742.9	124355	43962.7	22846.7	71696.6	34590.6	21683.9	76927.7	2.15814e+06	2.38804e+06	1.85431e+06	1.32565e+06	58226.9	51224.7	1.93153e+06	45092.3	27258.6	459275	77.4423	53.2138	23.7777	0.90501	6.4403e-05	2.8427e-05	1	1	2
BmPt2_006368	| Unknow | length: 173	12439.2	17713	51057.8	18694.1	27077.2	23551.9	28135.6	49140.1	737941	599794	311989	439587	24976	31976.2	522328	17603.4	11609.2	185812	70.4814	36.3056	35.5739	0.33762	0.00012	2.9829e-05	1	1	2
All_gs454_013219	| IPR016186 | C-type lectin-like | length: 165	1421.49	2971.37	1596.95	1761.41	249636	193267	184666	282998	8393.81	3132.39	1943.17	6651.56	1937.8	227642	5030.23	702.885	46821	3004.12	36.2722	20.5678	59.7212	2.7378e-07	0.06671	3.014e-05	1	1	2
All_gs454_008344	| IPR015919 | Cadherin-like | length: 160	1745.5	1431.17	1140.51	6171.41	69462.4	68331.2	89380.4	69511.1	2186.09	4465.53	4409.32	7383	2622.15	74171.3	4610.99	2379.04	10154.1	2131.19	90.7287	13.69	46.2199	8.4986e-05	0.1614	3.232e-05	1	1	2
BmPt2_005772	| Unknow | length: 244	1313.18	1451.43	1538.41	2687.76	5836.64	5145.04	4748.07	6372.86	272790	82641.9	95494	101721	1747.69	5525.65	138162	633.535	722.03	90103.2	36.2498	13.0669	65.2157	0.00048	1.0091e-05	3.271e-05	1	1	2
BmPt2_005865	| Unknow | length: 225	2816.87	1921.37	1380.75	20225.9	50976.3	11948.9	33054.2	14810.7	4.77581e+06	1.30833e+06	2.86993e+06	2.74778e+06	6586.21	27697.5	2.92546e+06	9112.37	18117.1	1.42286e+06	138.355	65.4105	48.637	0.03357	5.5784e-05	3.442e-05	1	1	2
All_gs454_006276	| IPR001223 | Glycoside hydrolase, family 18, catalytic domain | length: 228	29291	191224	28782.7	31105	601435	771401	794620	934859	55859.1	25735	39515.3	80599.8	70100.7	775579	50427.3	80755.1	136719	23584.4	115.199	17.628	46.769	0.00108	0.96688	3.7467e-05	1	1	2
BmPt2_002329	| IPR000169 | Peptidase, cysteine peptidase active site | length: 219	34300	30385.6	22998.6	48627.2	33616.5	16001.7	27501.2	46467.7	2.37735e+06	1.41025e+06	648196	1.13547e+06	34077.9	30896.8	1.39282e+06	10772.1	12691.8	728077	31.6103	41.078	52.2737	0.6449	2.3207e-05	3.7554e-05	1	1	2
All_gs454_006490	| IPR017853 | Glycoside hydrolase, catalytic core | length: 221	6816.09	1464.03	3431.75	3959.36	340697	212732	247004	905728	4465.83	4385.31	2204.68	7706.32	3917.81	426540	4690.54	2210.51	324005	2267.02	56.422	75.9611	48.3317	5.1476e-05	0.60281	3.9783e-05	1	1	2
All_gs454_005249	| IPR001563 | Peptidase S10, serine carboxypeptidase | length: 266	3301.49	3876.22	9852.46	4158.06	315646	210676	176918	253175	14242.8	14599.8	5771.15	17459.7	5297.06	239104	13018.4	3057.78	59810.7	5041.43	57.726	25.0145	38.7255	7.8414e-06	0.03873	4.0208e-05	1	1	2
BmPt2_006169	| IPR009007 | Peptidase aspartic, catalytic | length: 190	19754.5	16701.7	9928.56	14323.1	36192.5	17547.8	30649.5	13670	1.06557e+06	1.57502e+06	1.0597e+06	449496	15177	24515	1.03745e+06	4145.42	10648.2	460421	27.3139	43.4354	44.3801	0.16216	9.1792e-06	4.0463e-05	1	1	2
BmPt2_005545	| Unknow | length: 304	30843.1	25488.9	39313.8	42952.2	103152	26872	28323.7	64184.2	4.33991e+06	1.77625e+06	2.29115e+06	2.30671e+06	34649.5	55632.9	2.6785e+06	7939.24	36074.7	1.1347e+06	22.913	64.8442	42.363	0.37473	1.2804e-06	4.3639e-05	1	1	2
BmPt2_000117	| IPR005746 | Thioredoxin | length: 491	22589.5	22230.8	20126.3	21985.4	13376.7	35481.8	31204.7	20190.2	303874	369660	649434	561340	21733	25063.3	471077	1099.5	10109.2	161453	5.05912	40.3345	34.2731	0.75093	2.7083e-06	4.5876e-05	1	1	2
All_gs454_003233	| IPR016040 | NAD(P)-binding domain | length: 341	1289.27	1460.61	2194.62	2232.04	1.1586e+06	1.55362e+06	1.25882e+06	568316	4594.45	14148.7	2324.06	13411.6	1794.14	1.13484e+06	8619.71	489.312	413225	6037.94	27.2728	36.4126	70.0481	2.8859e-07	0.02629	4.7551e-05	1	1	2
BmPt2_001890	| IPR000426 | Proteasome, alpha-subunit, conserved site | length: 246	1732.75	1329.85	1923.54	1927.36	57841.7	29210.2	50236.4	64549.7	6331.75	3579.97	4693.28	6157.74	1728.38	50459.5	5190.69	280.786	15325.5	1301.16	16.2457	30.3719	25.0672	2.6264e-06	0.0005	5.1039e-05	1	1	2
All_gs454_003032	| IPR000169 | Peptidase, cysteine peptidase active site | length: 348	34336.9	11346.6	12183.6	46633.8	326057	612935	606415	188711	22727	17764.3	16414.9	22978.6	26125.2	433530	19971.2	17328.3	210999	3374.24	66.3279	48.6701	16.8956	0.00074	0.8086	5.4987e-05	1	1	2
All_gs454_011976	| Unknow | length: 259	2037.25	2425.54	637.423	1344.32	158786	84316.9	128630	162083	5312.86	1292.16	4683.45	4308.83	1611.13	133454	3899.33	788.275	36051.1	1786.8	48.9267	27.0139	45.8232	1.0314e-05	0.09655	5.6808e-05	1	1	2
BmPt2_004841	| Unknow | length: 110	1629.42	1371.84	595.143	696.903	1957.35	2225.33	739.729	3899.36	54150.6	61516.8	67286.6	59139.9	1073.33	2205.44	60523.5	506.198	1301.23	5454.52	47.1616	59.0011	9.01223	0.17623	3.3256e-06	5.9538e-05	1	1	2
BmPt2_005307	| Unknow | length: 491	2543.95	3734.84	1601.3	3064.52	2572.67	2571.48	1079.6	2612.81	268064	453549	69461.2	380313	2736.15	2209.14	292847	900.005	753.274	167323	32.8931	34.0981	57.1366	0.45049	6.6159e-05	6.0486e-05	1	1	2
All_gs454_007618	| IPR000866 | Alkyl hydroperoxide reductase/ Thiol specific antioxidant/ Mal allergen | length: 185	2534.61	3870.06	2308.39	2498.62	325730	749655	1.33999e+06	308031	5387.27	3811.16	6656.57	14284.6	2802.92	680851	7534.9	718.318	484527	4647.88	25.6275	71.165	61.6847	7.2673e-06	0.02658	6.2963e-05	1	1	2
BmPt2_005434	| IPR001461 | Peptidase A1 | length: 358	9367.01	6845.5	7198.76	13099.4	33425.5	20980.9	11012.1	17517.6	289236	192956	270216	191668	9127.67	20734	236019	2872.91	9416.22	51065	31.4748	45.4143	21.636	0.02957	2.0652e-06	6.47e-05	1	1	2
All_gs454_009442	| IPR002097 | Profilin/allergen | length: 126	5214.39	2771.21	2308.3	3547.79	178307	308147	259176	149076	5456.75	1173.7	5940.86	4650.99	3460.43	223676	4305.57	1276.25	73073.2	2154.63	36.8813	32.6691	50.0429	2.464e-06	0.81871	6.5314e-05	1	1	2
All_gs454_014203	| Unknow | length: 119	2085.59	2911.74	2538.3	2207.14	550580	268920	303748	478315	10164.4	7900.89	1763.43	7138.15	2435.69	400391	6741.73	370.565	135712	3558.99	15.2139	33.8949	52.7905	1.7597e-07	0.0792	6.5344e-05	1	1	2
All_gs454_011256	| IPR009007 | Peptidase aspartic, catalytic | length: 378	7591.78	13050.1	17911.1	25223.8	597760	513687	540632	1.24322e+06	29828.7	20204.8	20814.2	58196.8	15944.2	723824	32261.1	7485.97	348033	17841.5	46.9511	48.0825	55.3036	2.3649e-05	0.09644	6.6121e-05	1	1	2
BmPt2_005947	| Unknow | length: 213	2608.84	3750.27	7762.61	5542.27	5176.4	3008.9	1581.65	1921.28	44466	39506.5	45003.3	30657.3	4915.99	2922.06	39908.3	2249.25	1621.51	6645.13	45.7536	55.4919	16.651	0.17382	0.00014	6.7176e-05	1	1	2
BmPt2_006979	| Unknow | length: 136	16022.9	11804.6	14978.8	10575.1	17504	18336.1	17928.9	15660.9	257579	308367	447731	119938	13345.4	17357.5	283404	2574.58	1180.98	135419	19.2919	6.80385	47.7829	0.03819	5.5017e-05	7.1682e-05	1	1	2
BmPt2_000655	| IPR000741 | Fructose-bisphosphate aldolase, class-I | length: 366	5792.16	7204.62	4884.39	7656.16	17115.1	10847.9	14565.2	6976.46	191651	381284	361307	855158	6384.33	12376.2	447350	1276.83	4425	284873	19.9995	35.7542	63.6801	0.0311	1.4322e-05	7.296e-05	1	1	2
All_gs454_011660	| Unknow | length: 296	8224.87	7651.4	9337.81	12668.4	1.99382e+06	566667	918209	1.51386e+06	43846.4	15502.6	13740.9	34830.1	9470.61	1.24814e+06	26980	2243.86	632430	14754.7	23.6928	50.6699	54.6875	3.7804e-06	0.02259	7.3431e-05	1	1	2
All_gs454_000834	| IPR005746 | Thioredoxin | length: 491	14610.2	8213.42	6762.36	5838.33	894110	378172	931754	284233	6885.67	21703.4	7353.48	13965.6	8856.07	622067	12477	3958.67	338393	6948.75	44.7001	54.3981	55.6924	2.5205e-05	0.42038	7.4608e-05	1	1	2
All_gs454_007322	| IPR000866 | Alkyl hydroperoxide reductase/ Thiol specific antioxidant/ Mal allergen | length: 195	3697.75	10698.2	1296.39	2013.82	351764	132989	394654	447000	1493.14	8620.36	1795.3	3584.74	4426.54	331602	3873.39	4300.54	138017	3296.52	97.1535	41.6212	85.1069	0.00014	0.93045	7.7441e-05	1	1	2
BmPt2_004053	| IPR001223 | Glycoside hydrolase, family 18, catalytic domain | length: 147	11175.6	4445.08	6227.1	6601.05	252603	335446	331337	356395	18084.3	3153.62	11750.1	8200.88	7112.22	318945	10297.2	2867.62	45569.2	6276.28	40.3196	14.2875	60.9512	1.4844e-06	0.57517	7.7825e-05	1	1	2
All_gs454_006961	| IPR007110 | Immunoglobulin-like | length: 206	3042.1	5179.55	1923.87	2226.76	116619	158064	130440	119236	19651.9	37771.8	33259.5	29452.9	3093.07	131090	30034	1468.96	18955.6	7711.51	47.4918	14.46	25.6759	3.0467e-06	0.00011	7.8043e-05	1	1	2
All_gs454_013371	| IPR008139 | Saposin B | length: 157	3415.43	26126.3	9209.49	32289.8	958026	1.04612e+06	652313	2.72208e+06	19283.4	18348.6	26209.6	58000.2	17760.3	1.34464e+06	30460.4	13662.4	933674	18691.6	76.9271	69.437	61.3636	0.00029	0.24382	8.7461e-05	1	1	2
BmPt2_000504	| IPR001507 | Endoglin/CD105 antigen | length: 390	0	976.305	1154.56	755.65	1988.21	1185.59	1057.85	2798.01	19722.3	13143.7	17301.6	13997.6	721.63	1757.42	16041.3	508.002	806.739	3039.26	70.3965	45.9048	18.9464	0.2408	0.03877	8.9818e-05	1	1	2
All_gs454_003203	| IPR000169 | Peptidase, cysteine peptidase active site | length: 342	34129.4	33571.3	15821.7	24516.9	2.49248e+06	3.78165e+06	1.94983e+06	2.64822e+06	70763.6	29876	22058.9	133760	27009.8	2.71805e+06	64114.7	8662.76	769665	51106.7	32.0726	28.3169	79.7115	8.85e-07	0.19126	9.4928e-05	1	1	2
BmPt2_000049	| IPR002557 | Chitin binding protein, peritrophin-A | length: 564	2147.15	2310.71	3520.34	5440.22	229679	258855	272070	335414	8934.23	5006.93	1684.57	11232.9	3354.61	274004	6714.67	1519.31	44606	4225.3	45.2903	16.2793	62.9264	1.1743e-06	0.2934	9.9258e-05	1	1	2
All_gs454_012122	| Unknow | length: 245	12202.9	9925.39	7053.53	12987.2	1.42102e+06	410715	717493	1.30539e+06	37574.1	18480.1	14600.4	42905.5	10542.3	963656	28390	2663.78	480385	13945.2	25.2677	49.8502	49.1201	8.9429e-06	0.0216	0.00011	1	1	2
All_gs454_012795	| Unknow | length: 189	40115.8	18171	28690.6	45179.3	358362	605420	735665	392633	111287	69702.6	76976	70741.7	33039.2	523020	82176.8	12075.2	178998	19670.7	36.5482	34.2239	23.9371	4.6275e-05	0.00635	0.00011	1	1	2
All_gs454_011418	| Unknow | length: 343	14190.8	50954.5	19025.1	63363.3	706526	703726	803973	1.66503e+06	75214.1	27600.7	28556.4	66263.2	36883.4	969813	49408.6	24035.1	465814	24902.5	65.165	48.0313	50.4012	0.00019	0.43808	0.00011	1	1	2
BmPt2_005400	| IPR009007 | Peptidase aspartic, catalytic | length: 381	87767.5	88978.3	50131.2	116270	123657	110106	80723	257444	1.23586e+06	2.70942e+06	2.03493e+06	1.47182e+06	85786.8	142983	1.86301e+06	27170.3	78383.8	656333	31.6719	54.8205	35.2297	0.18199	1.6841e-05	0.00013	1	1	2
BmPt2_000235	| IPR002557 | Chitin binding protein, peritrophin-A | length: 444	7413.35	4345.79	3693.37	8117.77	110745	119709	118784	140345	14671.9	9710.44	3333.23	5570.83	5892.57	122396	8321.61	2197.98	12625.4	4990.2	37.3008	10.3152	59.9667	4.8104e-06	0.52931	0.00013	1	1	2
All_gs454_013020	| Unknow | length: 175	24940.4	35767.5	33031.4	26973.6	2.19656e+06	1.73001e+06	1.26005e+06	3.47206e+06	170660	155529	76551.7	216485	30178.2	2.16467e+06	154807	5069.02	951762	58252.2	16.7969	43.9679	37.629	1.6865e-06	0.00058	0.00014	1	1	2
All_gs454_006964	| IPR004045 | Glutathione S-transferase, N-terminal | length: 206	20334.1	11433.7	8894.6	14499.8	3.02835e+06	2.50178e+06	2.30941e+06	1.0908e+06	269868	235227	306120	182600	13790.6	2.23258e+06	248454	4927.67	819609	52585.4	35.7322	36.7112	21.1651	2.0318e-06	8.1337e-06	0.00014	1	1	2
All_gs454_001426	| IPR001179 | Peptidyl-prolyl cis-trans isomerase, FKBP-type | length: 436	1015.42	1792.85	2298.13	1620.78	102769	167676	135167	83291.8	4105.04	3232.16	8038.1	12572.1	1681.8	122226	6986.85	529.144	37092.8	4270.16	31.463	30.3477	61.117	1.5151e-06	0.00978	0.00014	1	1	2
All_gs454_009035	| IPR001534 | Transthyretin-like | length: 139	13055.4	36174	30023.6	32270.2	432177	919222	792597	506269	69665	26590.3	18917.4	42907.6	27880.8	662566	39520.1	10205	231148	22448.8	36.6023	34.8867	56.8035	3.619e-05	0.44919	0.00014	1	1	2
BmPt2_000992	| IPR004360 | Glyoxalase/bleomycin resistance protein/dioxygenase | length: 325	9054.42	5854.98	3276.93	7339.03	40752.6	14578.3	20922.2	13340	226319	250732	393292	189459	6381.34	22398.3	264950	2447.92	12678.9	89190.7	38.3606	56.6067	33.6632	0.01096	8.4002e-06	0.00014	1	1	2
BmPt2_008116	| IPR013780 | Glycosyl hydrolase, family 13, all-beta | length: 64	1796.77	1242.48	1569.43	896.346	10975.9	3445.56	2027.57	4351.6	162807	486662	323934	122121	1376.26	5200.17	273881	392.579	3967.52	166483	28.5251	76.296	60.7867	0.0229	6.0309e-06	0.00015	1	1	2
BmPt2_003862	| IPR001938 | Thaumatin, pathogenesis-related | length: 153	10312.4	3369.4	6113.76	7073.54	25202.7	27616.4	33583.6	18629	333905	471854	308340	136180	6717.28	26257.9	312570	2864.98	6186.68	137790	42.6509	23.5612	44.0829	0.00168	3.549e-05	0.00017	1	1	2
All_gs454_002143	| IPR001461 | Peptidase A1 | length: 392	872.712	976.285	1861.83	1286.36	77121.2	48703.9	57851	98169.7	3216.44	1423.55	915.994	5056.74	1249.3	70461.5	2653.18	444.568	21943.2	1881.86	35.5854	31.1421	70.9283	2.1333e-06	0.21444	0.00017	1	1	2
All_gs454_013003	| noIPR | length: 176	7853.71	12275.2	7249.29	13985.2	3.69147e+06	3.99384e+06	3.64453e+06	9.47867e+06	108032	18551.1	19001.2	116284	10340.9	5.20213e+06	65467.2	3304.9	2.85523e+06	54019.6	31.9596	54.8857	82.514	6.0178e-07	0.0301	0.00018	1	1	2
All_gs454_011066	| Unknow | length: 456	11466.9	14959.4	17184.7	12204.9	572624	451275	532381	188802	47176.3	29928	22195.8	38425.3	13954	436270	34431.4	2626.34	172526	10776.1	18.8214	39.5456	31.2974	1.7067e-05	0.00339	0.00018	1	1	2
All_gs454_007450	| IPR000884 | Thrombospondin, type 1 repeat | length: 190	4445.09	2738.03	1982.13	1137	589892	980531	813101	325345	1680.56	14955.1	10750.7	9841.02	2575.56	677217	9306.84	1407.5	283962	5550.77	54.6482	41.9308	59.6418	5.5851e-06	0.09143	0.00018	1	1	2
BmPt2_000936	| IPR000169 | Peptidase, cysteine peptidase active site | length: 332	872.669	3307.58	8978.36	5430.46	5069.42	14159.4	17718.7	7458.68	378292	205440	363438	123503	4647.27	11101.5	267668	3435.8	5853.62	123916	73.9316	52.7279	46.2946	0.11833	0.00029	0.00018	1	1	2
All_gs454_014035	| Unknow | length: 127	1343.01	1463.94	1528.7	1784.38	83339.3	220269	104629	44013.5	1631.86	1928.55	1908.76	6194.33	1530.01	113063	2915.87	186.228	75753.3	2189.83	12.1717	67.001	75.1003	1.7832e-05	0.1746	0.00019	1	1	2
All_gs454_012962	| Unknow | length: 178	1626.76	1419.17	13780.4	2983.92	101678	70637.4	127166	59077.6	6381.29	3547.54	8311.13	12179	4952.56	89639.8	7604.73	5925.98	30812.8	3623.08	119.655	34.374	47.6425	0.00093	0.22018	0.00019	1	1	2
All_gs454_003626	| IPR008152 | Clathrin adaptor, alpha/beta/gamma-adaptin, appendage, Ig-like subdomain | length: 325	3260.65	1945.53	2684.13	1992.51	103540	210722	140083	89624.7	6329.99	7311.66	2216.77	10787.1	2470.7	135992	6661.38	625.577	54173.6	3526.51	25.3198	39.8357	52.9396	2.1711e-06	0.05191	0.0002	1	1	2
All_gs454_001611	| IPR001223 | Glycoside hydrolase, family 18, catalytic domain | length: 424	66924.1	1858.5	54656.1	2690.1	79662.9	54262.5	44364.1	57889.5	9033.9	15472.8	16954.8	11743.2	31532.2	59044.8	13301.2	34155	14886.6	3591.74	108.318	25.2124	27.0031	0.14741	0.91703	0.0002	0	1	1
All_gs454_009042	| IPR001534 | Transthyretin-like | length: 139	6833.52	4834.31	9963.85	6167.21	1.16208e+06	1.04376e+06	857212	1.11996e+06	135688	53974.2	123789	35740.9	6949.72	1.04575e+06	87298.1	2174.53	134894	49805.7	31.2895	12.8993	57.0525	8.1334e-08	0.00051	0.00021	1	1	2
BmPt2_000382	| IPR003165 | Stem cell self-renewal protein Piwi | length: 411	5088.66	22951.7	8933.03	17654.4	8371.86	2770.87	8034.96	15434.3	171460	106783	133372	204588	13657	8653.01	154051	8126.16	5197.66	42891.3	59.502	60.0677	27.8423	0.38274	0.00045	0.00023	1	1	2
BmPt2_004561	| IPR002097 | Profilin/allergen | length: 126	8341.57	1461.12	5999.34	1328.78	10829.1	3267.31	2654.72	8246.36	88775.5	155378	206695	87825.9	4282.7	6249.38	134669	3469.3	3948.69	57495.3	81.0074	63.1852	42.6939	0.40966	0.00039	0.00023	1	1	2
BmPt2_002654	| IPR010480 | Proteinase inhibitor I33, aspin | length: 203	3115.35	2016.32	1024.62	4419.88	4842.87	5205.05	14790.5	19329.6	174532	113420	191449	158665	2644.04	11042	159517	1459.71	7193.39	33520.2	55.2077	65.1457	21.0136	0.02678	1.5378e-05	0.00027	1	1	2
All_gs454_002300	| IPR001461 | Peptidase A1 | length: 383	16473.1	31700.1	3077.59	5371.14	676119	499021	354648	1.39682e+06	24164.8	5392.84	30669.8	17636	14155.5	731653	19465.9	13077.6	462525	10785.9	92.3853	63.2164	55.4093	0.00044	0.45281	0.00027	1	1	2
All_gs454_006606	| IPR013781 | Glycoside hydrolase, subgroup, catalytic core | length: 218	6141.18	4113.95	6071.97	7762.28	320831	398239	165438	822676	10212.1	8356.27	4571.6	24107.6	6022.34	426796	11811.9	1492.86	281112	8526.57	24.7887	65.8658	72.1863	2.4775e-05	0.21007	0.00028	1	1	2
All_gs454_001641	| IPR002223 | Proteinase inhibitor I2, Kunitz metazoa | length: 422	7652.74	21172.1	18878	19156.3	533938	711686	758226	206509	31481.9	9602.46	16744.1	34271.5	16714.8	552590	23025	6127.22	250145	11798.5	36.6575	45.2677	51.2423	0.0001	0.50322	0.00028	1	1	2
All_gs454_001410	| IPR001563 | Peptidase S10, serine carboxypeptidase | length: 437	8016.84	13931.3	7996.47	47571	617825	349154	294480	415770	45672	9696.42	10268.7	26697.4	19378.9	419307	23083.6	19001.1	141333	16997.4	98.0505	33.7063	73.6339	0.00031	0.65869	0.00029	1	1	2
BmPt2_002591	| IPR004045 | Glutathione S-transferase, N-terminal | length: 206	33583.9	3608.7	2223.33	39011.4	7639.9	7675.55	21375.9	5009	169308	132794	168531	78164.1	19606.8	10425.1	137199	19408.1	7406.57	42884.4	98.9864	71.0456	31.257	0.878	0.01542	0.00029	1	1	2
All_gs454_011419	| IPR009007 | Peptidase aspartic, catalytic | length: 342	17211.1	15003.6	10777.5	31584.9	511360	541219	621524	1.50824e+06	31228.6	27601.5	29694.3	95407.5	18644.3	795585	45983	9030.58	477373	32983.2	48.4363	60.0028	71.7291	3.338e-05	0.06619	0.0003	1	1	2
BmPt2_001010	| IPR000573 | Aconitase A/isopropylmalate dehydratase small subunit, swivel | length: 323	3149.85	4145.9	3028.69	4060.12	26247.8	14312.6	13819.5	5426.89	131431	192221	192333	296084	3596.14	14951.7	203017	588.411	8563.78	68353.8	16.3623	57.2763	33.669	0.00846	6.4325e-07	0.00031	1	1	2
All_gs454_001797	| IPR001563 | Peptidase S10, serine carboxypeptidase | length: 412	24958	20059.6	12336.4	24626	2.20177e+06	1.5124e+06	1.099e+06	1.87216e+06	314250	207730	135209	90438.4	20495	1.67133e+06	186907	5880.32	474174	97687.8	28.6915	28.371	52.2656	1.0838e-06	0.0005	0.00032	1	1	2
BmPt2_004288	| IPR001534 | Transthyretin-like | length: 137	6095.78	26220.9	2716.25	3116.99	244571	204609	187722	324768	45949.9	57548.7	62590.6	27486.9	9537.48	240417	48394	11224	61077.3	15582.4	117.683	25.4047	32.199	0.00047	0.01027	0.00032	1	1	2
BmPt2_005943	| Unknow | length: 214	28836.3	44762.3	30829.8	24257.2	93927.7	74918.4	42658.3	50224.3	713722	702307	468109	279123	32171.4	65432.2	540815	8833.4	23465.6	207963	27.4573	35.8625	38.4535	0.02132	3.593e-05	0.00033	1	1	2
BmPt2_003216	| IPR000169 | Peptidase, cysteine peptidase active site | length: 177	2638.68	2083.13	6975.2	2224.56	31695.7	77144	116205	66496.3	6462.89	6971.14	2591.29	3103.25	3480.4	72885.4	4782.14	2341.77	34795.5	2253.53	67.2845	47.74	47.1238	0.00022	0.37533	0.00033	1	1	2
BmPt2_000271	| IPR000941 | Enolase | length: 434	5050.33	4739.88	4384.26	9725.23	20396.8	15290	31491.3	52147.4	313948	971985	517718	1.62192e+06	5974.93	29831.4	856393	2514.97	16342.4	579754	42.092	54.7825	67.6971	0.00302	2.0341e-05	0.00033	1	1	2
BmPt2_000366	| IPR001846 | von Willebrand factor, type D | length: 413	7221.34	6696.1	2951.39	9924.64	12341.3	22744.5	11147.6	40934.6	481200	304315	667072	184966	6698.37	21792	409388	2870.67	13783.6	210526	42.8562	63.251	51.4246	0.02974	3.8209e-05	0.00036	1	1	2
All_gs454_002639	| IPR000741 | Fructose-bisphosphate aldolase, class-I | length: 366	24696.9	27148.5	6714.76	47844.5	848658	776992	1.18356e+06	1.12252e+06	44808.6	29315.5	22518.7	145149	26601.2	982931	60448	16839.2	200146	57232.6	63.3025	20.3621	94.6808	0.00011	0.24795	0.00036	1	1	2
All_gs454_002182	| IPR001461 | Peptidase A1 | length: 390	26474.2	34441.8	9788.7	23757.1	1.1213e+06	511499	428301	839419	30570.7	34393.2	18864.6	94597.7	23615.5	725131	44606.5	10272.6	318204	33975.9	43.4996	43.8823	76.1679	6.484e-05	0.25686	0.00037	1	1	2
All_gs454_014630	| Unknow | length: 102	3839.21	8670.29	8660.35	6636.67	50247.3	73071	85214.1	36970.3	11256.6	8313.4	4784.72	10762.9	6951.63	61375.7	8779.38	2284.72	21790.8	2957.76	32.866	35.504	33.6899	0.00019	0.43271	0.00038	1	1	2
All_gs454_001272	| IPR001563 | Peptidase S10, serine carboxypeptidase | length: 447	10362.1	7442.22	7486.54	11070.2	770205	398279	312509	458858	66458.5	40218.4	21328.6	14957.6	9090.24	484963	35740.8	1899.6	199415	23117.6	20.8971	41.1196	64.6814	1.8388e-06	0.01255	0.00039	1	1	2
All_gs454_011428	| IPR009007 | Peptidase aspartic, catalytic | length: 341	9166.07	4942.76	6634.78	11505.3	119752	106105	92473.9	322683	9716.94	13556.4	4923.11	13998.3	8062.22	160253	10548.7	2877.6	108857	4214.48	35.6924	67.9282	39.9526	0.00014	0.45912	0.00039	1	1	2
BmPt2_006296	| Unknow | length: 178	4371.62	15375.3	652.228	1779.08	2659.48	1985.82	2150.71	7284.39	37703.1	78997.9	33370.4	109830	5544.57	3520.1	64975.5	6736.31	2525.85	36291.7	121.494	71.7551	55.8544	0.98464	0.0067	0.0004	1	1	2
All_gs454_006539	| IPR000866 | Alkyl hydroperoxide reductase/ Thiol specific antioxidant/ Mal allergen | length: 219	16379.1	11669.9	23141.1	16690.2	712354	718370	526008	198420	47689.9	27870.7	17587.7	47192.3	16970.1	538788	35085.2	4711.73	243850	14873.6	27.7649	45.259	42.3929	5.5124e-05	0.05048	0.00043	1	1	2
BmPt2_006271	| Unknow | length: 180	870.601	976.354	1698.5	1298.1	4376.36	1411.02	1114.82	4095.79	62397.8	31846.7	35545.8	26357.8	1210.89	2749.5	39037	372.456	1724.61	16024.8	30.759	62.7247	41.0501	0.12892	6.7995e-06	0.00045	1	1	2
BmPt2_001729	| IPR000915 | Ribosomal protein L6E | length: 257	5356.42	1525.5	733.22	2535.1	3435.08	3946.47	2944.48	5962.37	34769.3	26668.4	31683.7	107292	2537.56	4072.1	50103.2	2018.74	1324.92	38271.4	79.5542	32.5365	76.3852	0.17349	0.00112	0.00051	1	1	2
BmPt2_002820	| IPR000866 | Alkyl hydroperoxide reductase/ Thiol specific antioxidant/ Mal allergen | length: 195	4122.68	15082.3	7038.5	7092.71	5109.07	16234.4	6485.28	33674.4	517685	188314	250062	442079	8334.06	15375.8	349535	4707.95	13165.9	155698	56.4905	85.6275	44.5445	0.41982	4.2846e-05	0.00053	1	1	2
All_gs454_007930	| IPR004345 | TB2/DP1 and HVA22 related protein | length: 174	1310	1952.58	1155.17	3135.52	98948.7	24766.9	67162	76803.4	1737.33	4773.37	1454.4	5359.02	1888.32	66920.3	3331.03	900.295	31093.7	2021.12	47.6771	46.4638	60.6754	8.531e-05	0.27594	0.00053	1	1	2
All_gs454_000019	| IPR001747 | Lipid transport protein, N-terminal | length: 1070	103982	25085.1	103972	98431.8	467069	433228	579024	444741	113291	81186	28121.1	47400.1	82867.6	481016	67499.6	38610.2	66832.4	37589.3	46.5927	13.894	55.6881	0.00183	0.69078	0.00055	1	1	2
All_gs454_002423	| IPR001223 | Glycoside hydrolase, family 18, catalytic domain | length: 377	5569.42	6142.36	3463.33	5378.94	308918	921774	778493	577375	50869.6	21612	68923.7	79048.4	5138.51	646640	55113.4	1162.96	265793	25192.3	22.6322	41.1037	45.71	2.1842e-06	0.00036	0.00058	1	1	2
All_gs454_000155	| IPR000718 | Peptidase M13, neprilysin | length: 670	92529.4	22299.3	8170.53	17143.2	259403	565017	445612	451124	39475	22927.4	91169.1	54549.5	35035.6	430289	52030.3	38771.2	126521	29113.6	110.662	29.4037	55.9551	0.00167	0.28483	0.00059	1	1	2
All_gs454_005183	| IPR004911 | Gamma interferon inducible lysosomal thiol reductase GILT | length: 269	2507.86	10688.7	10461.9	15147	309856	148515	142246	250832	12470.3	3563	9035.49	26486.1	9701.36	212862	12888.7	5258.47	81602.1	9778.9	54.2034	38.3356	75.8717	0.00035	0.7042	0.00062	1	1	2
All_gs454_015025	| Unknow | length: 85	4646.78	3640.22	3674.86	1290.63	471404	323610	182944	529668	1562.1	4533.26	2370.82	26383.6	3313.12	376907	8712.43	1426.77	155701	11847.3	43.0641	41.3101	135.982	1.4229e-05	0.55612	0.00064	1	1	2
All_gs454_000008	| IPR003598 | Immunoglobulin subtype 2 | length: 1642	35729.5	55992.7	31836.9	33815.6	726109	846332	681588	880128	111964	296477	212231	132643	39343.7	783539	188329	11212.6	94806.3	84063.2	28.499	12.0998	44.6364	7.2653e-07	0.00104	0.00064	1	1	2
All_gs454_003303	| IPR002085 | Alcohol dehydrogenase superfamily, zinc-containing | length: 338	1259.72	749.058	1154.08	975.505	35551.1	36035.3	30097	28464.5	3547.91	6805.66	1716.88	6201.28	1034.59	32537	4567.93	223.592	3823.68	2369.54	21.6116	11.7518	51.8734	1.7536e-07	0.00655	0.00064	1	1	2
All_gs454_013189	| IPR008139 | Saposin B | length: 166	6022.63	3805.75	2860.71	2224.71	121074	319936	154736	583294	6278.12	8597.59	3168.73	21112.4	3728.45	294760	9789.2	1661.67	211076	7869.61	44.5673	71.6095	80.3907	5.1547e-05	0.12342	0.00064	1	1	2
BmPt2_005847	| Unknow | length: 228	3909.67	19514.7	11354.9	8336.9	23372.8	7769.19	9930.22	15193.5	272924	109362	100378	87564.8	10779.1	14066.4	142557	6577.64	6943.65	87370.1	61.0225	49.3633	61.2877	0.45154	0.00081	0.00065	1	1	2
All_gs454_012057	| Unknow | length: 251	3576.68	7519.82	3634.58	1138.48	66040.8	82198.5	98894	113200	5164.55	813.36	6354.83	5520.57	3967.39	90083.4	4463.33	2638.55	20430.6	2483.92	66.506	22.6797	55.6517	0.00019	0.91408	0.00065	1	1	2
All_gs454_015638	| IPR007284 | Ground-like region | length: 64	152287	2912.59	149931	2557.53	181330	134567	149954	296580	943916	781449	520418	729699	76921.9	190608	743871	85669.1	73279	174702	111.372	38.445	23.4855	0.1109	0.02194	0.00065	1	1	2
All_gs454_000107	| IPR000152 | EGF-type aspartate/asparagine hydroxylation site | length: 729	188237	15386	18128.6	43998.8	361325	310378	293433	227216	1.08701e+06	1.15775e+06	1.16011e+06	602026	66437.6	298088	1.00172e+06	82216.4	55361	268615	123.75	18.5721	26.8153	0.01322	0.00167	0.00068	1	1	2
All_gs454_011014	| Unknow | length: 487	1296.27	1952.61	1137.38	2654.94	118529	137251	47152.8	202834	4119.45	1684.79	3197.38	12400.7	1760.3	126442	5350.58	692.993	64036.3	4806.05	39.3679	50.6449	89.823	2.5531e-05	0.09882	0.00069	1	1	2
All_gs454_012675	| Unknow | length: 198	8404.09	6491.85	1972.74	3030.01	76243.6	80632.4	93462.8	25208.9	6341.54	4157.71	4291.39	10405	4974.67	68886.9	6298.9	2991.99	30021.2	2914.13	60.1445	43.5804	46.2641	0.00102	0.45054	0.0007	1	1	2
BmPt2_007001	| IPR002075 | Nuclear transport factor 2 | length: 135	9219.27	15215.4	210109	21771	47239.5	178016	37733.5	29578.9	588914	1.2317e+06	1.13796e+06	687025	64078.6	73142.1	911402	97488.4	70287.6	320556	152.139	96.0974	35.1717	0.43336	0.00304	0.00078	1	1	2
All_gs454_009919	| IPR000535 | Major sperm protein | length: 107	13649.1	3361.11	22517	7989.52	203544	185758	191416	84924.8	34138.7	41403.9	42091.4	47311.7	11879.2	166411	41236.4	8245.88	54828.3	5417.41	69.4144	32.9476	13.1374	0.00085	0.01228	0.00082	1	1	2
BmPt2_000771	| IPR002085 | Alcohol dehydrogenase superfamily, zinc-containing | length: 349	6466.69	2004.19	1892.66	3075.58	6375.68	17987.3	6997.11	3413.93	128593	52021.2	71620.4	95176.3	3359.78	8693.5	86852.6	2138.83	6390.05	32948.2	63.6597	73.5037	37.9358	0.09006	6.9113e-05	0.00083	1	1	2
BmPt2_005754	| Unknow | length: 248	1767.07	2155.78	1370.53	1832.84	18965.2	3640.47	2930.22	7939.78	167275	102468	155416	67892.6	1781.55	8368.92	123263	322.397	7402.78	46436.9	18.0964	88.4556	37.6731	0.02557	1.7037e-06	0.00084	1	1	2
BmPt2_000559	| IPR000718 | Peptidase M13, neprilysin | length: 380	8477.64	3832.35	2946.71	2602.61	12056.5	37622.9	15554.9	12560.1	78148.9	115199	86375.3	103483	4464.83	19448.6	95801.5	2724.9	12214.2	16690.7	61.0303	62.8025	17.4221	0.00788	2.7907e-05	0.0009	1	1	2
All_gs454_011687	| Unknow | length: 293	4542.8	5362.96	1539.38	1357.55	114683	49530.1	37452	50814.6	9980.22	3586.12	3430.14	9255.76	3200.67	63119.8	6563.06	2052.14	34898.2	3540.48	64.1159	55.2888	53.9456	0.00039	0.14312	0.00092	1	1	2
All_gs454_008864	| IPR003712 | Cyanate lyase, C-terminal | length: 145	4083.52	3911.88	3265.32	3953.13	118602	126917	85185.7	72257.6	6029.88	3336.87	1643.44	16534.1	3803.46	100741	6886.08	366.143	26188.2	6680.83	9.62658	25.9957	97.0193	4.7705e-07	0.63721	0.00101	1	1	2
All_gs454_016229	| Unknow | length: 48	5884.85	47930.3	7212.81	37580.8	79972.6	108211	87781.6	36335.7	12547.7	7331.74	2412.42	6043.1	24652.2	78075.1	7083.75	21333.6	30266.3	4196.06	86.5382	38.7656	59.235	0.04813	0.16756	0.00102	1	1	2
All_gs454_012447	| Unknow | length: 215	11382	9421.93	16288.7	8787.75	523790	128868	177388	120547	12845.3	10275.5	4720.48	25071.8	11470.1	237648	13228.3	3396.91	192401	8592.95	29.6153	80.9603	64.959	0.00023	0.99098	0.00105	1	1	2
All_gs454_008075	| IPR001519 | Ferritin, N-terminal | length: 169	2181.69	1785.77	4302.52	2338.76	183977	471006	461917	213235	17833.8	4257.48	846.545	9300.37	2652.18	332534	8059.54	1124.56	155152	7383.72	42.4011	46.6574	91.6147	4.8595e-06	0.35775	0.00109	1	1	2
All_gs454_012023	| Unknow | length: 255	8766.67	2929.08	6539.73	1782.87	42734.8	52436.6	50267.8	81578	1459.22	2609.8	2435.33	12422.7	5004.59	56754.3	4731.75	3224.76	17063.4	5152.21	64.436	30.0654	108.886	0.00058	0.69957	0.00111	1	1	2
BmPt2_003872	| IPR005633 | Ribosomal protein L23/L25, N-terminal | length: 153	2808.34	2946.73	1033.62	1524.95	48162.4	16030.9	48464.9	59586.4	2770.76	5143.19	6507.87	6172.87	2078.41	43061.1	5148.67	945.99	18787.8	1688.28	45.5151	43.6305	32.7906	0.00025	0.02533	0.00115	1	1	2
BmPt2_003743	| IPR000266 | Ribosomal protein S17 | length: 157	2432.74	39987.8	16058.6	34459.9	115206	71754.5	127737	178974	12786.4	34033.4	8028.68	14424.1	23234.8	123418	17318.1	17232.6	44127.6	11468.9	74.1675	35.7546	66.2247	0.02268	0.98222	0.00116	1	1	2
BmPt2_005633	| Unknow | length: 277	2905.08	1464.56	2206.99	2405.23	5965.9	2234.52	4027.27	1885.58	40610	23613.5	19613.8	14409.1	2245.47	3528.32	24561.6	597.748	1876.46	11343.2	26.6202	53.1827	46.1827	0.26168	0.00011	0.00121	1	1	2
BmPt2_000767	| IPR000169 | Peptidase, cysteine peptidase active site | length: 350	7303.03	8814.57	8180.49	12063.5	289425	544002	336233	447425	36524.8	13736	5874.91	54019.3	9090.41	404271	27538.8	2076.72	114318	21922.7	22.8452	28.2776	79.6065	7.0224e-07	0.16593	0.00122	1	1	2
All_gs454_007788	| IPR008632 | Nematode fatty acid retinoid binding | length: 179	2101.79	1825.55	3752.86	2371.98	239569	129208	81217.8	70919.5	10327.1	21368.7	4498.1	4650.31	2513.04	130229	10211.1	856.121	77192.4	7917.62	34.0671	59.2745	77.5396	1.8159e-05	0.02261	0.00124	1	1	2
BmPt2_002187	| IPR001563 | Peptidase S10, serine carboxypeptidase | length: 226	2907.78	4726.21	2288.02	5542.44	4454.65	4811.05	1518.71	4797.62	30030.2	39758	28958.2	14586.7	3866.11	3895.51	28333.3	1523.01	1593.09	10372.5	39.3937	40.8957	36.6088	0.93997	0.00053	0.00124	1	1	2
BmPt2_005451	| IPR001124 | Lipid-binding serum glycoprotein, C-terminal | length: 347	1885.78	3015.86	5644.68	4536.34	5771.12	1997.61	12696	9453.01	51523.8	100937	108881	211842	3770.67	7479.44	118296	1655.37	4621.56	67328.3	43.9012	61.7902	56.9153	0.27851	0.0001	0.00126	1	1	2
BmPt2_000077	| IPR005317 | Peptidase M49, dipeptidyl-peptidase III | length: 522	6913.11	7524.29	5770.13	7545.96	25682.6	13188.3	5148.07	17867.5	87515.2	473236	492105	249397	6938.37	15471.6	325563	832.244	8598.32	193228	11.9948	55.5749	59.3519	0.11016	0.00011	0.00131	1	1	2
All_gs454_007821	| IPR000884 | Thrombospondin, type 1 repeat | length: 178	1774.27	1464.51	3794.2	1491.79	42589.9	121214	115919	21232.4	1686.75	1308.49	3712.71	6201.29	2131.19	75238.8	3227.31	1117.48	50830.5	2246.14	52.4345	67.559	69.5978	0.00037	0.49102	0.00135	1	1	2
BmPt2_001987	| IPR004843 | Metallophosphoesterase | length: 239	13866.4	72563.6	11192.5	56943.9	19041.5	15116	34049	7343.47	153331	243125	169994	79621.3	38641.6	18887.5	161518	30837.9	11215.8	67096	79.805	59.3823	41.541	0.37752	0.02023	0.00135	1	1	2
All_gs454_003277	| IPR000897 | Signal recognition particle, SRP54 subunit, GTPase | length: 339	10085.1	9341.51	7663.95	5231.59	71665.6	139869	148240	81698.8	11583.3	25404.2	4477.78	13169.8	8080.53	110368	13658.8	2152.38	39261.7	8694.69	26.6366	35.5732	63.6564	3.3658e-05	0.36233	0.00152	1	1	2
All_gs454_002836	| IPR000884 | Thrombospondin, type 1 repeat | length: 356	21298.3	19704.2	21025.2	23948.7	1.08249e+06	2.09196e+06	1.87153e+06	358847	50658.6	104812	131242	107180	21494.1	1.35121e+06	98473.2	1778.28	790873	34039.3	8.27337	58.5308	34.5671	6.7217e-05	0.00046	0.00157	1	1	2
BmPt2_004635	| IPR000010 | Proteinase inhibitor I25, cystatin | length: 122	2282.47	5312.17	8888.4	4259.08	11808.3	20895.1	10051.5	56176.1	115337	245028	250235	241742	5185.53	24732.8	213086	2769.68	21494.1	65259.3	53.4116	86.9054	30.6258	0.02476	3.1018e-05	0.0016	1	1	2
All_gs454_002228	| IPR001461 | Peptidase A1 | length: 387	7423.94	20984.1	21079.9	19811.5	532788	231274	164770	416943	42369.6	4607.96	8954.74	24367.7	17324.9	336444	20075	6625.76	168882	17111.1	38.2442	50.1962	85.2357	0.00021	0.85606	0.00167	1	1	2
All_gs454_005845	| IPR001563 | Peptidase S10, serine carboxypeptidase | length: 244	12739.2	17309.2	5762.59	2974.04	163998	67042.4	68017.3	75044.9	18322.9	14537.7	3778.39	7302.02	9696.25	93525.7	10985.3	6528.85	47116.6	6632.41	67.3338	50.3782	60.3755	0.0018	0.76619	0.00172	1	1	2
All_gs454_011882	| IPR009658 | Domain of unknown function DUF1248 | length: 269	3442.3	5316.55	1921.98	3990.51	52423.8	49386.2	51353	30401.3	10193.9	1759.65	8072.66	4648.37	3667.83	45891.1	6168.64	1404.9	10402.8	3722.82	38.3033	22.6685	60.3508	5.0485e-05	0.41288	0.00186	1	1	2
All_gs454_002316	| IPR001096 | Peptidase C13, legumain | length: 382	1460.89	2165.84	3680.83	3147.73	126356	33038.1	39539.5	77191.3	10875.5	3356.75	2003.9	6546.96	2613.82	69031.3	5695.78	992.219	42887.5	3943.57	37.9604	62.1277	69.2367	0.00014	0.18111	0.00188	1	1	2
All_gs454_014072	| IPR002075 | Nuclear transport factor 2 | length: 125	7394	7872.57	10883.2	6709.82	218173	1.02998e+06	624041	156120	24854.8	12981.9	8796.43	46325.3	8214.9	507078	23239.6	1841.75	405685	16826.4	22.4197	80.0045	72.404	0.00014	0.06495	0.00193	1	1	2
All_gs454_012502	| IPR005833 | Haloacid dehalogenase/epoxide hydrolase | length: 209	14505.9	13571.4	30638.7	17390.3	620077	684687	582842	199925	44147.3	127563	71743.2	51817	19026.6	521883	73817.7	7910.21	218724	37670.8	41.5745	41.9105	51.0322	7.5602e-05	0.0044	0.00196	1	1	2
All_gs454_006970	| IPR004045 | Glutathione S-transferase, N-terminal | length: 206	6754.64	8167.52	5947.88	7724.23	99815.1	165109	113123	46036.4	6944.69	13820.3	2973.21	17000.9	7148.57	106021	10184.8	994.396	48916.7	6381.77	13.9104	46.1387	62.66	8.2273e-05	0.699	0.00215	1	1	2
All_gs454_014405	| Unknow | length: 111	1309.07	1449.13	1621.54	4009.79	91906.9	80949.9	44809.5	73975.1	18030.6	4334.12	2848.6	11317.4	2097.38	72910.3	9132.68	1281.33	20135.3	6987.17	61.0918	27.6166	76.5073	2.0049e-05	0.03661	0.00228	1	1	2
All_gs454_012839	| Unknow | length: 186	106874	29406.7	4803.71	141098	539185	993079	644303	1.14904e+06	36933.1	7786.66	69054.8	108250	70545.6	831401	55506.2	64062	287187	43157.2	90.8093	34.5425	77.7519	0.00862	0.99818	0.00236	1	1	2
BmPt2_004187	| IPR001534 | Transthyretin-like | length: 140	2420.41	2571.87	315817	3057.44	24435.8	2976.05	6647.64	4654.07	91336.4	61951.7	144272	59865.3	80966.6	9678.4	89356.3	156567	9952.1	39329.3	193.372	102.828	44.0139	0.85383	0.11264	0.00241	0	1	1
All_gs454_000236	| IPR008209 | Phosphoenolpyruvate carboxykinase, GTP-utilising | length: 616	1746.35	3208.09	1201.28	1355.64	98044.6	43164	68028.1	98452.1	6438.18	4542.69	869.35	11008.3	1877.84	76922.2	5714.64	916.022	26635.9	4218.89	48.7807	34.6271	73.8259	1.4302e-05	0.19669	0.00256	1	1	2
All_gs454_012814	| Unknow | length: 188	41164.3	67258.7	66357.4	45682.8	7.2247e+06	1.04668e+07	6.26751e+06	1.19159e+07	3.47151e+06	3.31033e+06	1.41091e+06	1.89735e+06	55115.8	8.96873e+06	2.52252e+06	13631.5	2.6626e+06	1.02433e+06	24.7324	29.6875	40.6073	2.2621e-07	5.6689e-06	0.00273	1	1	2
All_gs454_001467	| IPR000941 | Enolase | length: 434	6738.54	1036.14	1538.2	2672.88	82743.3	119183	466202	67526.6	6131.55	6550.19	1096.32	12396.3	2996.44	183914	6543.59	2586.97	189436	4622.29	86.3349	103.003	70.6384	0.00049	0.30666	0.00274	1	1	2
All_gs454_007798	| IPR002048 | Calcium-binding EF-hand | length: 179	12637	4888.13	4598.7	7231.26	182475	269756	228392	75758.7	40254.2	40610.9	33780.6	16247.1	7338.76	189096	32723.2	3723.62	83545.3	11423.8	50.7391	44.1815	34.9105	0.00012	0.00307	0.00297	1	1	2
All_gs454_002631	| IPR000169 | Peptidase, cysteine peptidase active site | length: 367	41182.3	94841.5	33178	21334.7	963018	698869	468720	1.33878e+06	60720.3	39179	54918.3	283734	47634.1	867347	109638	32510.5	373582	116420	68.2505	43.0718	106.186	0.00024	0.27491	0.00324	1	1	2
BmPt2_001300	| IPR001395 | Aldo/keto reductase | length: 295	27504	28474.5	25413.8	9157.27	27224.1	15156.4	125931	28927.2	207814	338733	461105	499281	22637.4	49309.7	376733	9077.03	51447.4	131801	40.0975	104.335	34.9852	0.35527	0.00015	0.00329	1	1	2
BmPt2_006513	| IPR009009 | Barwin-related endoglucanase | length: 163	3109.56	1952.68	769.41	1760.18	21997.7	55238.4	72207.1	22863.6	5714.45	3132.95	1530.22	8565.1	1897.96	43076.7	4735.68	959.787	24828.6	3080.37	50.5695	57.6381	65.0461	0.00032	0.12788	0.00337	1	1	2
All_gs454_002135	| IPR000111 | Glycoside hydrolase, clan GH-D | length: 392	8623.15	8084.47	7365.09	12114.2	45799.4	217620	369597	185612	8946.92	11449.3	6148.2	30498.5	9046.73	204657	14260.7	2108.93	132880	11039.6	23.3115	64.9284	77.4128	0.00073	0.46204	0.00345	1	1	2
All_gs454_004450	| IPR000169 | Peptidase, cysteine peptidase active site | length: 296	3043.08	1435.91	1912.75	2115.17	22480.9	49229.9	29445.4	40464.9	3853.12	7083.16	15322.9	4650.85	2126.73	35405.3	7727.51	674.008	11822	5246.66	31.6922	33.3906	67.8958	1.9602e-05	0.01411	0.00357	1	1	2
BmPt2_000804	| IPR000169 | Peptidase, cysteine peptidase active site | length: 345	1217.69	19771.6	1091.16	820.001	12167.7	2176.44	3427.17	4936.5	104581	149457	74326.7	18462	5725.11	5676.95	86706.6	9365.78	4471.88	54977.7	163.591	78.7726	63.4066	0.395	0.0075	0.00368	1	1	2
All_gs454_002706	| IPR001461 | Peptidase A1 | length: 362	15900.5	57334.6	23028.2	11083.9	402886	423366	548287	1.43736e+06	173730	96501.7	40197.1	90133.4	26836.8	702975	100140	20915.5	493789	55142.1	77.936	70.2428	55.0648	0.00036	0.02401	0.00384	1	1	2
All_gs454_012818	| Unknow | length: 188	14601.2	6016.74	11709.3	4836.91	1.24103e+06	984357	474625	1.22873e+06	415114	188794	184646	147286	9291.04	982186	233960	4640.63	358426	122203	49.9474	36.4927	52.2327	1.0171e-05	8.5749e-05	0.00395	1	1	2
All_gs454_001824	| IPR001283 | Allergen V5/Tpx-1 related | length: 411	15529.5	23296.7	10659.6	11577.4	143280	118503	79494.7	144159	246925	741014	391578	348361	15265.8	121359	431970	5755.75	30337.9	214765	37.7035	24.9984	49.7175	8.7368e-05	2.7031e-05	0.00403	1	1	2
All_gs454_013913	| IPR009007 | Peptidase aspartic, catalytic | length: 132	1300.34	1947.78	2265.26	2555.71	136710	249405	187486	88697.4	31262.4	3360.14	1879.75	13724.1	2017.27	165574	12556.6	538.592	68922.3	13538.1	26.699	41.6262	107.817	3.2557e-06	0.09514	0.00408	1	1	2
All_gs454_000231	| IPR005317 | Peptidase M49, dipeptidyl-peptidase III | length: 620	26359.3	125618	21252.9	49420.4	1.88927e+06	2.69323e+06	3.386e+06	809938	442034	554451	439541	328360	55662.6	2.19461e+06	441097	48219.6	1.10734e+06	92307.8	86.6284	50.4571	20.9269	0.00029	0.00139	0.00408	1	1	2
All_gs454_007957	| IPR001424 | Superoxide dismutase, copper/zinc binding | length: 173	13968.1	2058.23	1912.92	13369.3	20203.6	41115.6	28105.4	27033.5	6923.74	7693.07	14661.2	12400.6	7827.15	29114.5	10419.7	6749.95	8732.71	3722.5	86.2377	29.9944	35.7257	0.02623	0.31371	0.00419	1	1	2
All_gs454_002146	| IPR004360 | Glyoxalase/bleomycin resistance protein/dioxygenase | length: 392	8168.12	6597.98	3359.1	3188.43	309666	358612	355364	82183.9	53008.2	8624.88	3941.69	17598.3	5328.41	276456	20793.3	2458.55	131429	22211.5	46.1405	47.5405	106.821	0.0001	0.14663	0.00463	1	1	2
All_gs454_004274	| IPR006108 | 3-hydroxyacyl-CoA dehydrogenase, C-terminal | length: 302	13910.5	5610.57	38273.3	4805.93	95588	107159	129105	72822.7	23705.7	47373.8	9144.52	12762.6	15650.1	101169	23246.7	15633.5	23458.8	17234.8	99.8943	23.1878	74.1389	0.00426	0.39262	0.00497	1	1	2
All_gs454_008917	| IPR013128 | Peptidase C1A, papain | length: 143	1757.46	4779.19	2187.86	1318.31	11380.3	128425	52264.9	86887.5	2151.88	3990.16	3922.91	7488.06	2510.7	69739.4	4388.25	1553.43	49830.3	2234.96	61.8723	71.4521	50.9307	0.00196	0.16983	0.00499	1	1	2
BmPt2_006764	| IPR001461 | Peptidase A1 | length: 149	4506.14	4350.03	2946.41	6122.19	7808.04	34187.1	2040.33	11886.2	208318	161265	66085.8	171191	4481.19	13980.4	151715	1299.52	14063.6	60571.6	28.9994	100.595	39.9246	0.27283	2.3189e-05	0.00503	1	1	2
All_gs454_011918	| Unknow | length: 265	7240.43	6485.45	9715.68	8095.15	546864	630406	258246	697131	204476	176741	154516	95920.8	7884.18	533162	157914	1386.81	193312	46105.8	17.5898	36.2577	29.1968	2.4339e-06	3.7403e-06	0.0053	1	1	2
All_gs454_004604	| IPR001395 | Aldo/keto reductase | length: 290	38138.7	14896.3	46622.5	35735.4	434919	524230	653071	191290	131741	18627.6	13920.1	51082	33848.2	450878	53842.6	13470.1	194853	54496.6	39.7955	43.2164	101.215	0.00042	0.79772	0.0057	1	1	2
All_gs454_005409	| IPR001938 | Thaumatin, pathogenesis-related | length: 260	4263.55	21197.5	4017.38	15583.5	55341.9	116390	138619	164252	16320.4	9004.36	7536.35	46991	11265.5	118651	19963	8541.13	46516.5	18423.7	75.8168	39.2046	92.2889	0.00213	0.38898	0.00594	1	1	2
BmPt2_000898	| IPR000169 | Peptidase, cysteine peptidase active site | length: 335	6327.52	19899.4	24639.4	15118.6	42995.4	17107	7547.64	137908	573169	553568	609095	234676	16496.2	51389.5	492627	7814.36	59591	173498	47.3706	115.96	35.2189	0.35193	9.3167e-05	0.00609	1	1	2
BmPt2_005552	| Unknow | length: 303	3324.02	13627.7	10205.5	1150.06	53171.1	1443.84	3136.49	6628.82	162174	93326.6	363866	676098	7076.83	16095.1	323866	5828.46	24811.4	261381	82.3598	154.156	80.7065	0.78414	0.00149	0.00621	1	1	2
BmPt2_003434	| IPR001519 | Ferritin, N-terminal | length: 169	14185.3	14641.8	14771.8	10023.7	32451.1	27824	158900	50077.5	345682	283805	369016	196514	13405.7	67313.1	298755	2268.63	61805.9	77061.6	16.9229	91.8186	25.7943	0.01508	1.767e-06	0.00622	1	1	2
All_gs454_005032	| IPR001279 | Beta-lactamase-like | length: 274	4043.14	5548.44	2281.4	2293.97	148132	85589.1	136944	70067.5	6011.1	8856.18	3388.92	47264.6	3541.74	110183	16380.2	1573.07	38168.1	20710.3	44.4152	34.6406	126.435	1.8862e-05	0.12833	0.00695	1	1	2
All_gs454_005441	| IPR000915 | Ribosomal protein L6E | length: 259	1979.45	2440.35	1154.52	1681.24	83311.2	27774.9	71209.3	109193	15062	2281.13	1099.46	9200.41	1813.89	72872.1	6910.75	539.206	33983.8	6503.59	29.7265	46.6349	94.1083	3.861e-05	0.19958	0.00698	1	1	2
All_gs454_012630	| Unknow | length: 201	18918.1	6363.95	22113.8	14851.7	989417	173110	161942	2.2699e+06	22005	32774.5	27854.7	55578.1	15561.9	898593	34553.1	6814.16	992929	14691.7	43.7875	110.498	42.5193	0.00241	0.04943	0.00713	1	1	2
BmPt2_002088	| IPR001611 | Leucine-rich repeat | length: 233	5869.53	5829	2660	4035.9	118423	79614.4	64225.5	184880	21773.6	33914	34137.4	47884.4	4598.61	111786	34427.4	1549.62	53801.3	10670.2	33.6975	48.1289	30.9932	4.2581e-05	0.00018	0.00716	1	1	2
BmPt2_005609	| Unknow | length: 285	24495.9	8212.56	10701.7	8018.46	251797	103377	123693	264078	445032	418298	523746	419767	12857.2	185736	451711	7854.77	83932.1	49566.4	61.0926	45.1888	10.9731	0.00027	9.1666e-06	0.00774	1	1	2
All_gs454_005663	| IPR001844 | Chaperonin Cpn60 | length: 251	1743.03	13258.7	4979.69	5937.22	36228.4	107999	629091	50176.5	10509.5	7757.99	4585.83	10744	6479.66	205874	8399.33	4862.61	283851	2881.22	75.0442	137.876	34.303	0.00737	0.37477	0.00829	1	1	2
[truncated: 248 more rows]

## Sheet: Table S5 - SWATH
Bursaphelenchus xylophilus and B. mucronatus secretomes: a comparative proteomic analysis
[truncated: 426 more rows]

## Sheet: Table S6
Bursaphelenchus xylophilus and B. mucronatus secretomes: a comparative proteomic analysis
[truncated: 64 more rows]

[truncated: 1 more sheets: Table S7]
